# Supplementary material for: Paralog-specific TTC30 regulation of Sonic hedgehog signaling
Source: Front Mol Biosci. 2023 Nov 23;10:1268722. doi: 10.3389/fmolb.2023.1268722 (PMC10701685; doi:10.3389/fmolb.2023.1268722)
Supplement: Supplementary file 2 [file Table2.XLSX]

## Sheet: Legend
6 biological replicates with overexpression in HEK293T
Filtered for minimum 4 valid values per group
Significance A (Benjamini-Hochberg) < 0.05
Student's Ttest (Permutation-based FDR) < 0.05
Bait
IFT-B
endogenous tables as published in Hoffmann et al., 2022

## Sheet: TTC30Awt
T: Protein IDs	T: Majority protein IDs	T: Protein names	T: Gene names	TTC30A_wt_x/y_RAF1	median RAF1	median TTC30A_wt	N: Student's T-test q-value TTC30A_wt_RAF1	N: Student's T-test Difference TTC30A_wt_RAF1	N: Student's T-test Test statistic TTC30A_wt_RAF1	C: TTC30A_wt_x/y_RAF1 A significant	C: Student's T-test Significant TTC30A_wt_RAF1	C: Student's T-test significant	N: Peptides	N: Razor + unique peptides	N: Unique peptides	N: Sequence coverage [%]	N: Unique + razor sequence coverage [%]	N: Unique sequence coverage [%]	N: Mol. weight [kDa]	N: Q-value	N: Score	N: Intensity	N: MS/MS count	N: TTC30A_wt_x/y_RAF1 Significance A	N: -Log Student's T-test p-value TTC30A_wt_RAF1
P05164;P11678	P05164	Myeloperoxidase;Myeloperoxidase;89 kDa myeloperoxidase;84 kDa myeloperoxidase;Myeloperoxidase light chain;Myeloperoxidase heavy chain	MPO	28.3488	0	28.3488	0.0321875	19.177	3.38186	+	+	TTC30A_wt_RAF1	5	5	5	9.1	9.1	9.1	83.868	0	7.5028	34940000000	40	2.36455e-96	2.45713
Q9H7X7	Q9H7X7	Intraflagellar transport protein 22 homolog	IFT22	26.7679	0	26.7679	0.0173659	19.9378	4.5995	+	+	TTC30A_wt_RAF1	10	10	10	70.8	70.8	70.8	20.835	0	323.31	2829800000	174	4.86634e-86	3.30942
Q9NQC8	Q9NQC8	Intraflagellar transport protein 46 homolog	IFT46	26.2215	0	26.2215	0.0171	19.5678	4.64833	+	+	TTC30A_wt_RAF1	11	11	11	40.5	40.5	40.5	34.285	0	89.933	2356800000	148	1.29729e-82	3.34182
Q96IX5	Q96IX5	Up-regulated during skeletal muscle growth protein 5	USMG5	23.8228	0	23.8228	0.0325357	16.0911	3.16075	+	+	TTC30A_wt_RAF1	2	2	2	43.1	43.1	43.1	6.4575	0	137.77	475430000	34	2.0548e-68	2.29474
P30040	P30040	Endoplasmic reticulum resident protein 29	ERP29	23.5228	0	23.5228	0.0371064	15.7232	3.17419	+	+	TTC30A_wt_RAF1	6	6	6	32.2	32.2	32.2	28.993	0	13.259	421130000	38	9.82785e-67	2.30466
Q9UG01	Q9UG01	Intraflagellar transport protein 172 homolog	IFT172	23.2319	0	23.2319	0.00514286	19.785	5.49073	+	+	TTC30A_wt_RAF1	13	13	13	9.7	9.7	9.7	197.57	0	27.903	405190000	51	3.98416e-65	3.87743
Q13099	Q13099	Intraflagellar transport protein 88 homolog	IFT88	23.0719	0	23.0719	0	23.0644	96.2475	+	+	TTC30A_wt_RAF1	9	9	9	18.5	18.5	18.5	94.269	0	153	336660000	73	2.99468e-64	15.746
Q9NX40	Q9NX40	OCIA domain-containing protein 1	OCIAD1	22.9905	0	22.9905	0.00523077	19.607	5.55563	+	+	TTC30A_wt_RAF1	4	4	4	21.6	21.6	21.6	27.626	0	36.115	372260000	49	8.31595e-64	3.91687
Q9Y5P6	Q9Y5P6	Mannose-1-phosphate guanyltransferase beta	GMPPB	22.7982	0	22.7982	0.0474631	15.4277	2.86407	+	+	TTC30A_wt_RAF1	3	3	3	12.8	12.8	12.8	39.834	0.0042298	2.5895	424830000	2	9.13707e-63	2.07471
P57678	P57678	Gem-associated protein 4	GEMIN4	22.7191	0	22.7191	0.049675	15.1752	2.83702	+	+	TTC30A_wt_RAF1	4	4	4	4.9	4.9	4.9	120.04	0	5.5759	172540000	37	2.43519e-62	2.05457
Q9BT22;Q6GMV1	Q9BT22	Chitobiosyldiphosphodolichol beta-mannosyltransferase	ALG1	22.6339	0	22.6339	0.0321231	15.4089	3.37617	+	+	TTC30A_wt_RAF1	7	7	7	18.8	18.8	18.8	52.518	0	10.844	225470000	29	6.96329e-62	2.45297
Q15287	Q15287	RNA-binding protein with serine-rich domain 1	RNPS1	22.577	0	22.577	0.04808	15.1044	2.85864	+	+	TTC30A_wt_RAF1	3	3	3	11.1	11.1	11.1	34.208	0	17.454	248590000	39	1.40312e-61	2.07067
Q9Y3A5	Q9Y3A5	Ribosome maturation protein SBDS	SBDS	22.573	0	22.573	0.0350233	15.0765	3.21123	+	+	TTC30A_wt_RAF1	7	7	7	28.8	28.8	28.8	28.763	0	10.393	235420000	26	1.47498e-61	2.33196
Q9H936;Q9H1K4	Q9H936	Mitochondrial glutamate carrier 1	SLC25A22	22.5076	0	22.5076	0.0330704	15.29	3.309	+	+	TTC30A_wt_RAF1	6	6	6	24.1	24.1	24.1	34.47	0	17.906	211910000	33	3.28865e-61	2.4038
O60749	O60749	Sorting nexin-2	SNX2	22.4952	0	22.4952	0.0388571	14.8481	3.08307	+	+	TTC30A_wt_RAF1	8	8	8	17.1	17.1	17.1	58.47	0	16.996	250310000	27	3.82657e-61	2.23733
Q6ZMV7	Q6ZMV7	Leucine-, glutamate- and lysine-rich protein 1	LEKR1	22.4306	0	22.4306	0.0113939	18.6924	4.98736	+	+	TTC30A_wt_RAF1	2	2	2	5.9	5.9	5.9	45.158	0.0014798	2.8923	215020000	7	8.43921e-61	3.56269
Q7LGA3	Q7LGA3	Heparan sulfate 2-O-sulfotransferase 1	HS2ST1	22.4237	0	22.4237	0.0325161	15.359	3.40775	+	+	TTC30A_wt_RAF1	3	3	3	12.6	12.6	12.6	41.881	0	33.501	190870000	63	9.17738e-61	2.47603
Q96I24	Q96I24	Far upstream element-binding protein 3	FUBP3	22.169	0	22.169	0.035236	14.7992	3.20265	+	+	TTC30A_wt_RAF1	9	8	8	24.1	22.6	22.6	61.64	0	42.145	191180000	42	2.01978e-59	2.32564
Q9HC07	Q9HC07	Transmembrane protein 165	TMEM165	22.1349	0	22.1349	0.006	18.7567	5.32324	+	+	TTC30A_wt_RAF1	3	3	3	19.1	19.1	19.1	34.905	0	12.34	187550000	53	3.047e-59	3.77445
A6H8Y1	A6H8Y1	Transcription factor TFIIIB component B homolog	BDP1	22.0436	0	22.0436	0.0130811	18.6109	4.91565	+	+	TTC30A_wt_RAF1	2	2	2	0.9	0.9	0.9	293.88	0	3.7879	368340000	4	9.13259e-59	3.51657
Q12849	Q12849	G-rich sequence factor 1	GRSF1	22.036	0	22.036	0.0338272	14.7678	3.24498	+	+	TTC30A_wt_RAF1	4	4	4	12.5	12.5	12.5	53.126	0	5.448	145010000	14	1.00079e-58	2.3568
Q96DI7	Q96DI7	U5 small nuclear ribonucleoprotein 40 kDa protein	SNRNP40	22.0098	0	22.0098	0.036898	14.7298	3.16218	+	+	TTC30A_wt_RAF1	9	9	9	44.5	44.5	44.5	39.31	0	58.396	149670000	27	1.37014e-58	2.2958
P20073	P20073	Annexin A7	ANXA7	21.9996	0	21.9996	0.0315172	14.9284	3.15996	+	+	TTC30A_wt_RAF1	5	5	5	12.9	12.9	12.9	52.739	0	7.9637	97776000	18	1.5472e-58	2.29416
Q09161	Q09161	Nuclear cap-binding protein subunit 1	NCBP1	21.992	0	21.992	0.048962	14.721	2.84373	+	+	TTC30A_wt_RAF1	3	3	3	4.8	4.8	4.8	91.838	0	32.309	142450000	24	1.69402e-58	2.05957
O15127	O15127	Secretory carrier-associated membrane protein 2	SCAMP2	21.96	0	21.96	0.0343797	14.8317	3.24995	+	+	TTC30A_wt_RAF1	2	2	2	9.7	9.7	9.7	36.648	0	38.64	171960000	36	2.48501e-58	2.36045
Q8WUY8	Q8WUY8	N-acetyltransferase 14	NAT14	21.9542	0	21.9542	0.01175	18.5568	4.98952	+	+	TTC30A_wt_RAF1	3	3	3	20.4	20.4	20.4	21.65	0	57.047	214700000	30	2.66266e-58	3.56407
Q9UK76	Q9UK76	Hematological and neurological expressed 1 protein;Hematological and neurological expressed 1 protein, N-terminally processed	HN1	21.922	0	21.922	0.034	14.8586	3.24913	+	+	TTC30A_wt_RAF1	3	3	3	54.5	54.5	54.5	16.014	0	16.694	162370000	27	3.91385e-58	2.35985
Q9NX14	Q9NX14	NADH dehydrogenase [ubiquinone] 1 beta subcomplex subunit 11, mitochondrial	NDUFB11	21.915	0	21.915	0.0356444	14.5788	3.19636	+	+	TTC30A_wt_RAF1	2	2	2	22.2	22.2	22.2	17.316	0	4.3457	103780000	17	4.25415e-58	2.32101
Q9Y605	Q9Y605	MORF4 family-associated protein 1	MRFAP1	21.9032	0	21.9032	0.0387087	14.5892	3.08129	+	+	TTC30A_wt_RAF1	2	2	2	26.8	26.8	26.8	14.649	0	7.5708	188670000	46	4.89775e-58	2.23601
O00193	O00193	Small acidic protein	SMAP	21.8596	0	21.8596	0.0485714	14.6138	2.85164	+	+	TTC30A_wt_RAF1	2	2	2	21.3	21.3	21.3	20.332	0	260.51	116720000	36	8.22815e-58	2.06546
Q13084	Q13084	39S ribosomal protein L28, mitochondrial	MRPL28	21.831	0	21.831	0.0494843	14.6716	2.84071	+	+	TTC30A_wt_RAF1	3	3	3	13.7	13.7	13.7	30.156	0	5.2773	159690000	31	1.15611e-57	2.05732
P08240	P08240	Signal recognition particle receptor subunit alpha	SRPR	21.828	0	21.828	0.0128	18.2147	5.06336	+	+	TTC30A_wt_RAF1	3	3	3	5.8	5.8	5.8	69.81	0	7.5024	140960000	37	1.19806e-57	3.61122
Q9H2V7	Q9H2V7	Protein spinster homolog 1	SPNS1	21.8258	0	21.8258	0.0444029	14.7348	2.93197	+	+	TTC30A_wt_RAF1	2	2	2	6.1	6.1	6.1	56.629	0	5.4291	105820000	12	1.22908e-57	2.12522
Q9P2H3	Q9P2H3	Intraflagellar transport protein 80 homolog	IFT80	21.8022	0	21.8022	0.0323158	14.8077	3.27953	+	+	TTC30A_wt_RAF1	7	7	7	12.9	12.9	12.9	88.034	0	17.759	135450000	27	1.62725e-57	2.38219
Q9NQW7	Q9NQW7	Xaa-Pro aminopeptidase 1	XPNPEP1	21.7983	0	21.7983	0.0127778	18.1455	4.93116	+	+	TTC30A_wt_RAF1	3	3	3	7.1	7.1	7.1	69.917	0	6.5791	136260000	19	1.70533e-57	3.52657
O75175	O75175	CCR4-NOT transcription complex subunit 3	CNOT3	21.7307	0	21.7307	0.0338537	14.6649	3.24101	+	+	TTC30A_wt_RAF1	3	3	3	6.8	6.8	6.8	81.871	0	8.833	141820000	25	3.79829e-57	2.35387
O60783	O60783	28S ribosomal protein S14, mitochondrial	MRPS14	21.6745	0	21.6745	0.0347692	14.5364	3.1619	+	+	TTC30A_wt_RAF1	2	2	2	21.9	21.9	21.9	15.139	0	11.354	243970000	37	7.36923e-57	2.29559
Q8N1G2	Q8N1G2	Cap-specific mRNA (nucleoside-2-O-)-methyltransferase 1	CMTR1	21.6689	0	21.6689	0.0144	18.0495	4.99956	+	+	TTC30A_wt_RAF1	4	4	4	7.4	7.4	7.4	95.32	0	13.783	91141000	17	7.87772e-57	3.5705
Q9BQ67	Q9BQ67	Glutamate-rich WD repeat-containing protein 1	GRWD1	21.6523	0	21.6523	0.0141818	18.1013	5.0257	+	+	TTC30A_wt_RAF1	2	2	2	6.7	6.7	6.7	49.419	0	38.528	142580000	29	9.57597e-57	3.58722
O43488;Q8NHP1;O95154	O43488;Q8NHP1	Aflatoxin B1 aldehyde reductase member 2;Aflatoxin B1 aldehyde reductase member 4	AKR7A2;AKR7L	21.649	0	21.649	0.0483421	14.5825	2.85399	+	+	TTC30A_wt_RAF1	4	4	4	15.9	15.9	15.9	39.589	0	6.5878	106840000	23	9.96436e-57	2.06721
Q9BRT9	Q9BRT9	DNA replication complex GINS protein SLD5;DNA replication complex GINS protein SLD5, N-terminally processed	GINS4	21.6327	0	21.6327	0.0327792	14.4635	3.27073	+	+	TTC30A_wt_RAF1	2	2	2	14.8	14.8	14.8	26.047	0	4.491	100880000	16	1.20673e-56	2.37572
Q9NQ88	Q9NQ88	Fructose-2,6-bisphosphatase TIGAR	TIGAR	21.5896	0	21.5896	0.0333578	14.5481	3.16134	+	+	TTC30A_wt_RAF1	2	2	2	8.9	8.9	8.9	30.062	0.0042254	2.5786	76022000	7	2.00283e-56	2.29518
Q96RP9	Q96RP9	Elongation factor G, mitochondrial	GFM1	21.5867	0	21.5867	0.048732	14.5032	2.85195	+	+	TTC30A_wt_RAF1	6	6	6	10	10	10	83.471	0	6.635	112960000	20	2.07353e-56	2.06569
Q9UL25	Q9UL25	Ras-related protein Rab-21	RAB21	21.5211	0	21.5211	0.033494	14.4756	3.24049	+	+	TTC30A_wt_RAF1	3	3	3	17.3	17.3	17.3	24.347	0	10.79	117100000	20	4.47231e-56	2.3535
Q8NE01;Q6P4Q7	Q8NE01	Metal transporter CNNM3	CNNM3	21.4779	0	21.4779	0.00711111	17.9718	5.20829	+	+	TTC30A_wt_RAF1	7	7	7	13.4	13.4	13.4	76.118	0	10.291	64571000	12	7.41908e-56	3.70276
O75449	O75449	Katanin p60 ATPase-containing subunit A1	KATNA1	21.4756	0	21.4756	0.00533333	18.2489	5.39517	+	+	TTC30A_wt_RAF1	4	4	4	11	11	11	55.964	0	8.0532	94279000	29	7.62108e-56	3.81888
Q9NWW5	Q9NWW5	Ceroid-lipofuscinosis neuronal protein 6	CLN6	21.4728	0	21.4728	0.032127	14.7181	3.39986	+	+	TTC30A_wt_RAF1	2	2	2	10.9	10.9	10.9	35.919	0	6.4122	138400000	21	7.86985e-56	2.47027
P22413	P22413	Ectonucleotide pyrophosphatase/phosphodiesterase family member 1;Alkaline phosphodiesterase I;Nucleotide pyrophosphatase	ENPP1	21.4626	0	21.4626	0.0310667	14.515	3.15652	+	+	TTC30A_wt_RAF1	4	4	4	7.8	7.8	7.8	104.92	0	9.8508	172810000	25	8.86808e-56	2.29162
P32929	P32929	Cystathionine gamma-lyase	CTH	21.4475	0	21.4475	0.0322667	14.4814	3.29298	+	+	TTC30A_wt_RAF1	4	4	4	12.8	12.8	12.8	44.508	0	7.907	87408000	5	1.05818e-55	2.39206
Q9NWB7	Q9NWB7	Intraflagellar transport protein 57 homolog	IFT57	21.4061	0	21.4061	0.0107429	17.9761	4.98645	+	+	TTC30A_wt_RAF1	4	4	4	13.3	13.3	13.3	49.108	0	26.185	77291000	25	1.71429e-55	3.5621
P51809	P51809	Vesicle-associated membrane protein 7	VAMP7	21.3532	0	21.3532	0.0375285	14.1178	3.09566	+	+	TTC30A_wt_RAF1	4	4	4	18.2	18.2	18.2	24.935	0	7.803	126990000	21	3.17135e-55	2.24664
Q8WUA2	Q8WUA2	Peptidyl-prolyl cis-trans isomerase-like 4	PPIL4	21.3423	0	21.3423	0.0369897	14.2154	3.16406	+	+	TTC30A_wt_RAF1	2	2	2	4.9	4.9	4.9	57.224	0.0048326	2.4423	106580000	8	3.6003e-55	2.29719
Q9HD20	Q9HD20	Manganese-transporting ATPase 13A1	ATP13A1	21.3342	0	21.3342	0	21.5356	103.363	+	+	TTC30A_wt_RAF1	7	7	7	8.8	8.8	8.8	132.95	0	23.069	142000000	38	3.95575e-55	16.0555
P30260	P30260	Cell division cycle protein 27 homolog	CDC27	21.3169	0	21.3169	0.0129655	17.7635	4.99515	+	+	TTC30A_wt_RAF1	2	2	2	3.2	3.2	3.2	91.866	0	7.9146	98442000	27	4.83795e-55	3.56768
P55265	P55265	Double-stranded RNA-specific adenosine deaminase	ADAR	21.3084	0	21.3084	0.0329444	14.6129	3.3051	+	+	TTC30A_wt_RAF1	8	8	8	9.4	9.4	9.4	136.06	0	10.24	120180000	13	5.33939e-55	2.40095
O43505	O43505	Beta-1,4-glucuronyltransferase 1	B4GAT1	21.2925	0	21.2925	0.0115789	17.8521	5.08879	+	+	TTC30A_wt_RAF1	2	2	2	7.2	7.2	7.2	47.119	0	19.107	105320000	22	6.41939e-55	3.62738
Q6DKJ4	Q6DKJ4	Nucleoredoxin	NXN	21.2877	0	21.2877	0.0455211	14.2038	2.89449	+	+	TTC30A_wt_RAF1	3	3	3	11.5	11.5	11.5	48.392	0.004873	2.4911	64028000	4	6.78072e-55	2.09735
P52306	P52306	Rap1 GTPase-GDP dissociation stimulator 1	RAP1GDS1	21.268	0	21.268	0.0352184	14.2223	3.20867	+	+	TTC30A_wt_RAF1	4	4	4	10	10	10	66.316	0.0011619	3.3151	64875000	7	8.51971e-55	2.33007
Q9NQR4	Q9NQR4	Omega-amidase NIT2	NIT2	21.2393	0	21.2393	0.0470204	14.2935	2.87057	+	+	TTC30A_wt_RAF1	4	4	4	24.3	24.3	24.3	30.608	0	36.178	91143000	25	1.18786e-54	2.07955
Q15363	Q15363	Transmembrane emp24 domain-containing protein 2	TMED2	21.1881	0	21.1881	0.0428613	13.7821	2.97244	+	+	TTC30A_wt_RAF1	2	2	2	10.4	10.4	10.4	22.761	0	4.2627	114250000	44	2.14423e-54	2.15529
Q96IZ0	Q96IZ0	PRKC apoptosis WT1 regulator protein	PAWR	21.1571	0	21.1571	0.0356364	14.1346	3.20335	+	+	TTC30A_wt_RAF1	4	4	4	20.3	20.3	20.3	36.567	0	7.605	67257000	11	3.067e-54	2.32615
P30043	P30043	Flavin reductase (NADPH)	BLVRB	21.151	0	21.151	0.0367312	14.0917	3.17823	+	+	TTC30A_wt_RAF1	5	5	5	31.6	31.6	31.6	22.119	0	8.5913	101440000	34	3.28858e-54	2.30764
Q6P996	Q6P996	Pyridoxal-dependent decarboxylase domain-containing protein 1	PDXDC1	21.1021	0	21.1021	0.0324615	14.19	3.26933	+	+	TTC30A_wt_RAF1	7	7	7	13.7	13.7	13.7	86.706	0	35.42	86220000	28	5.7718e-54	2.37469
O96011	O96011	Peroxisomal membrane protein 11B	PEX11B	21.0468	0	21.0468	0.0327568	14.1935	3.16127	+	+	TTC30A_wt_RAF1	5	5	5	19.7	19.7	19.7	28.431	0	8.6655	62185000	23	1.08744e-53	2.29513
Q6P1M0	Q6P1M0	Long-chain fatty acid transport protein 4	SLC27A4	21.025	0	21.025	0.0342264	14.1608	3.16156	+	+	TTC30A_wt_RAF1	4	4	4	10.6	10.6	10.6	72.063	0	4.9474	71705000	12	1.39576e-53	2.29534
Q9Y4W2	Q9Y4W2	Ribosomal biogenesis protein LAS1L	LAS1L	21.0053	0	21.0053	0.0125333	17.6768	4.99405	+	+	TTC30A_wt_RAF1	3	3	3	7.6	7.6	7.6	83.064	0	6.1811	94281000	18	1.74928e-53	3.56698
Q7Z4Q2	Q7Z4Q2	HEAT repeat-containing protein 3	HEATR3	20.9969	0	20.9969	0.0492129	14.1216	2.84639	+	+	TTC30A_wt_RAF1	3	3	3	6.5	6.5	6.5	74.582	0	11.152	74081000	24	1.92594e-53	2.06155
Q5TFE4	Q5TFE4	5-nucleotidase domain-containing protein 1	NT5DC1	20.9739	0	20.9739	0.0142609	17.5263	5.0104	+	+	TTC30A_wt_RAF1	3	3	3	11	11	11	51.844	0	9.0006	90069000	19	2.50449e-53	3.57744
P21399	P21399	Cytoplasmic aconitate hydratase	ACO1	20.9656	0	20.9656	0.0328767	14.1975	3.30059	+	+	TTC30A_wt_RAF1	3	3	3	3.6	3.6	3.6	98.398	0	3.6147	64088000	15	2.753e-53	2.39764
Q99700	Q99700	Ataxin-2	ATXN2	20.9478	0	20.9478	0.0356522	13.9714	3.18953	+	+	TTC30A_wt_RAF1	5	5	5	5.9	5.9	5.9	140.28	0	8.6123	66604000	21	3.37091e-53	2.31597
Q9BYC9	Q9BYC9	39S ribosomal protein L20, mitochondrial	MRPL20	20.9186	0	20.9186	0.0389688	14.0604	3.0767	+	+	TTC30A_wt_RAF1	2	2	2	20.1	20.1	20.1	17.442	0.0011521	3.19	117680000	13	4.70001e-53	2.23261
O43583	O43583	Density-regulated protein	DENR	20.8916	0	20.8916	0.036	14.0012	3.19087	+	+	TTC30A_wt_RAF1	4	4	4	34.8	34.8	34.8	22.092	0	62.54	67396000	42	6.3924e-53	2.31695
Q96TA2	Q96TA2	ATP-dependent zinc metalloprotease YME1L1	YME1L1	20.8862	0	20.8862	0.0497037	14.3525	2.83482	+	+	TTC30A_wt_RAF1	3	3	3	6.9	6.9	6.9	86.454	0	3.9448	86744000	8	6.79304e-53	2.05294
O00186	O00186	Syntaxin-binding protein 3	STXBP3	20.8654	0	20.8654	0.045863	14.0378	2.87764	+	+	TTC30A_wt_RAF1	3	3	3	5.7	5.7	5.7	67.764	0	3.8255	60175000	13	8.60401e-53	2.08481
Q9H270	Q9H270	Vacuolar protein sorting-associated protein 11 homolog	VPS11	20.8415	0	20.8415	0.0365253	13.9529	3.16212	+	+	TTC30A_wt_RAF1	4	4	4	5.1	5.1	5.1	107.84	0	11.536	47836000	14	1.12857e-52	2.29576
Q13423	Q13423	NAD(P) transhydrogenase, mitochondrial	NNT	20.7792	0	20.7792	0.0137778	17.4026	4.99764	+	+	TTC30A_wt_RAF1	3	3	3	4	4	4	113.89	0	4.742	82751000	7	2.28475e-52	3.56928
P36404	P36404	ADP-ribosylation factor-like protein 2	ARL2	20.7373	0	20.7373	0.032	13.836	3.14635	+	+	TTC30A_wt_RAF1	3	3	3	22.3	22.3	22.3	20.878	0.0042388	2.5973	73539000	7	3.67044e-52	2.28411
Q9NT62	Q9NT62	Ubiquitin-like-conjugating enzyme ATG3	ATG3	20.6957	0	20.6957	0.0351068	13.8965	3.16191	+	+	TTC30A_wt_RAF1	3	3	3	11.5	11.5	11.5	35.864	0	4.1486	71949000	25	5.86723e-52	2.29559
Q96KC8	Q96KC8	DnaJ homolog subfamily C member 1	DNAJC1	20.6905	0	20.6905	0	20.6837	219.592	+	+	TTC30A_wt_RAF1	3	3	3	8.7	8.7	8.7	63.882	0	23.464	63445000	20	6.21735e-52	19.3265
O15228	O15228	Dihydroxyacetone phosphate acyltransferase	GNPAT	20.6433	0	20.6433	0.0317565	13.9731	3.16019	+	+	TTC30A_wt_RAF1	4	4	4	9.7	9.7	9.7	77.187	0	5.96	69562000	9	1.05689e-51	2.29433
Q9HB90;Q9NQL2	Q9HB90	Ras-related GTP-binding protein C	RRAGC	20.6427	0	20.6427	0.00752941	17.4218	5.21832	+	+	TTC30A_wt_RAF1	3	3	3	15.3	15.3	15.3	44.223	0	5.1129	47849000	5	1.06423e-51	3.70905
P55769	P55769	NHP2-like protein 1;NHP2-like protein 1, N-terminally processed	NHP2L1	20.5805	0	20.5805	0.0313846	13.987	3.15917	+	+	TTC30A_wt_RAF1	2	2	2	17.2	17.2	17.2	14.173	0.0011468	3.1666	71161000	13	2.13715e-51	2.29358
Q15075	Q15075	Early endosome antigen 1	EEA1	20.557	0	20.557	0.0132857	17.0911	4.99734	+	+	TTC30A_wt_RAF1	4	4	4	3.2	3.2	3.2	162.46	0.0011377	3.107	50333000	5	2.78188e-51	3.56908
P33897	P33897	ATP-binding cassette sub-family D member 1	ABCD1	20.4975	0	20.4975	0.012129	17.0625	4.99328	+	+	TTC30A_wt_RAF1	3	3	3	6.2	6.2	6.2	82.936	0	11.461	40972000	16	5.40794e-51	3.56648
Q7L0J3	Q7L0J3	Synaptic vesicle glycoprotein 2A	SV2A	20.4891	0	20.4891	0.046069	13.866	2.88071	+	+	TTC30A_wt_RAF1	2	2	2	4.3	4.3	4.3	82.694	0	44.964	36400000	14	5.93613e-51	2.0871
Q86T03	Q86T03	Type 1 phosphatidylinositol 4,5-bisphosphate 4-phosphatase	TMEM55B	20.4373	0	20.4373	0.0309916	13.9214	3.15791	+	+	TTC30A_wt_RAF1	3	3	3	15.9	15.9	15.9	29.469	0	6.456	97347000	7	1.05726e-50	2.29265
Q9BYG3	Q9BYG3	MKI67 FHA domain-interacting nucleolar phosphoprotein	NIFK	20.4316	0	20.4316	0.035802	13.7255	3.16195	+	+	TTC30A_wt_RAF1	3	3	3	14.3	14.3	14.3	34.222	0.0011287	3.0607	37536000	3	1.12579e-50	2.29562
Q15599	Q15599	Na(+)/H(+) exchange regulatory cofactor NHE-RF2	SLC9A3R2	20.3745	0	20.3745	0.0141538	16.976	4.99909	+	+	TTC30A_wt_RAF1	2	2	2	6.5	6.5	6.5	37.413	0.0011538	3.2088	38927000	12	2.1224e-50	3.5702
Q2TAL8	Q2TAL8	Glutamine-rich protein 1	QRICH1	20.3521	0	20.3521	0.0336667	13.7067	3.16139	+	+	TTC30A_wt_RAF1	3	3	3	5.3	5.3	5.3	86.435	0	18.009	37865000	21	2.72043e-50	2.29521
Q8WVV9	Q8WVV9	Heterogeneous nuclear ribonucleoprotein L-like	HNRNPLL	20.2489	0	20.2489	0.035451	13.5866	3.16193	+	+	TTC30A_wt_RAF1	4	3	3	8.9	7.6	7.6	60.082	0	4.6516	27529000	10	8.50469e-50	2.29561
Q12972	Q12972	Nuclear inhibitor of protein phosphatase 1;Activator of RNA decay	PPP1R8	20.1523	0	20.1523	0.03616	13.497	3.16196	+	+	TTC30A_wt_RAF1	2	2	2	8.5	8.5	8.5	38.478	0	8.7182	63815000	43	2.457e-49	2.29564
Q9NVX2	Q9NVX2	Notchless protein homolog 1	NLE1	20.0243	0	20.0243	0.0339439	13.4541	3.16146	+	+	TTC30A_wt_RAF1	3	3	3	6.6	6.6	6.6	53.32	0	4.0358	36646000	11	9.95962e-49	2.29527
Q9NVH1	Q9NVH1	DnaJ homolog subfamily C member 11	DNAJC11	19.9776	0	19.9776	0.0311525	13.5499	3.15856	+	+	TTC30A_wt_RAF1	3	3	3	7	7	7	63.277	0	4.1541	34343000	10	1.65394e-48	2.29312
P21359	P21359	Neurofibromin;Neurofibromin truncated	NF1	19.9439	0	19.9439	0.0137895	16.6347	4.87058	+	+	TTC30A_wt_RAF1	2	2	2	1.1	1.1	1.1	319.37	0.0011442	3.1533	55113000	10	2.38648e-48	3.48742
Q96GK7;Q6P2I3	Q96GK7;Q6P2I3	Fumarylacetoacetate hydrolase domain-containing protein 2A;Fumarylacetoacetate hydrolase domain-containing protein 2B	FAHD2A;FAHD2B	19.9418	0	19.9418	0.0322478	13.4617	3.16072	+	+	TTC30A_wt_RAF1	2	2	2	8.3	8.3	8.3	34.596	0	4.3452	35506000	6	2.44157e-48	2.29472
O60826	O60826	Coiled-coil domain-containing protein 22	CCDC22	19.8702	0	19.8702	0.0320351	13.4667	3.16037	+	+	TTC30A_wt_RAF1	2	2	2	5.1	5.1	5.1	70.755	0	8.4506	45097000	15	5.30201e-48	2.29446
Q9Y2W2	Q9Y2W2	WW domain-binding protein 11	WBP11	19.766	0	19.766	0.0471351	13.316	2.86699	+	+	TTC30A_wt_RAF1	3	3	3	5.9	5.9	5.9	69.997	0	5.176	33042000	11	1.63018e-47	2.07689
Q96GD0;Q6ZT62	Q96GD0;Q6ZT62	Pyridoxal phosphate phosphatase	PDXP	19.7022	0	19.7022	0.0345524	13.2483	3.16173	+	+	TTC30A_wt_RAF1	2	2	2	8.1	8.1	8.1	31.698	0.0057316	2.2643	29076000	11	3.23348e-47	2.29546
Q9C0J8	Q9C0J8	pre-mRNA 3 end processing protein WDR33	WDR33	19.6843	0	19.6843	0.0330545	13.2496	3.16129	+	+	TTC30A_wt_RAF1	3	3	3	2.6	2.6	2.6	145.89	0.007992	2.1625	27308000	4	3.91523e-47	2.29514
Q8N357	Q8N357	Solute carrier family 35 member F6	SLC35F6	19.6741	0	19.6741	0.0110588	16.6284	4.98645	+	+	TTC30A_wt_RAF1	2	2	2	7	7	7	40.214	0	4.0367	24187000	9	4.36854e-47	3.56211
Q86WT1	Q86WT1	Tetratricopeptide repeat protein 30A	TTC30A	10.6158	21.7616	32.3773	0.0255319	14.1163	3.83011	+	+	TTC30A_wt_RAF1	46	16	16	60.3	26.3	26.3	76.135	0	323.31	135500000000	1072	1.02582e-14	2.78012
Q8N4P2	Q8N4P2	Tetratricopeptide repeat protein 30B	TTC30B	8.76345	25.48	34.2435	0	8.87806	12.4534	+	+	TTC30A_wt_RAF1	54	54	24	66.9	66.9	35	76.098	0	323.31	821450000000	5116	1.76023e-10	6.98722
A0AVF1	A0AVF1	Intraflagellar transport protein 56	TTC26	8.71959	18.972	27.6916	0.0248696	17.4847	3.8623	+	+	TTC30A_wt_RAF1	21	21	21	43.1	43.1	43.1	64.177	0	323.31	5064800000	337	2.16829e-10	2.80294
Q96LB3	Q96LB3	Intraflagellar transport protein 74 homolog	IFT74	7.20255	20.951	28.1536	0	6.97362	18.1519	+	+	TTC30A_wt_RAF1	38	38	38	69	69	69	69.239	0	323.31	7827200000	517	1.55567e-07	8.55868
Q8WYA0	Q8WYA0	Intraflagellar transport protein 81 homolog	IFT81	7.17916	21.2694	28.4485	0.0442553	10.4981	2.92033	+	+	TTC30A_wt_RAF1	40	40	40	52.1	52.1	52.1	79.745	0	323.31	8688800000	546	1.70511e-07	2.11657
Q9Y366	Q9Y366	Intraflagellar transport protein 52 homolog	IFT52	6.74251	19.9302	26.6727	0.0387597	13.1386	3.07576	+	+	TTC30A_wt_RAF1	14	14	14	33.2	33.2	33.2	49.706	0	251.76	3004700000	256	8.96418e-07	2.23191

## Sheet: TTC30Awt vs A375V
T: Protein IDs	T: Majority protein IDs	T: Protein names	T: Gene names	T: Gene names_	TTC30A_mutant_x/y_TTC30A_wt	median TTC30A_mutant	median TTC30A_wt	TTC30A_wt_x/y_RAF1	N: Student's T-test q-value TTC30A_mutant_TTC30A_wt	N: Student's T-test Difference TTC30A_mutant_TTC30A_wt	N: Student's T-test Test statistic TTC30A_mutant_TTC30A_wt	C: TTC30A_mutant_x/y_TTC30A_wt A significant	C: Student's T-test Significant TTC30A_mutant_TTC30A_wt	C: Student's T-test significant	N: Peptides	N: Razor + unique peptides	N: Unique peptides	N: Sequence coverage [%]	N: Unique + razor sequence coverage [%]	N: Unique sequence coverage [%]	N: Mol. weight [kDa]	N: Q-value	N: Score	N: Intensity	N: MS/MS count	N: TTC30A_mutant_x/y_TTC30A_wt Significance A	N: -Log Student's T-test p-value TTC30A_mutant_TTC30A_wt
Q96IX5	Q96IX5	Up-regulated during skeletal muscle growth protein 5	USMG5	USMG5	-23.8228	0	23.8228	23.8228	0.016657	-16.0911	-3.16075	+	+	TTC30A_mutant_TTC30A_wt	2	2	2	43.1	43.1	43.1	6.4575	0	137.77	475430000	34	1.89182e-36	1.99371
P30040	P30040	Endoplasmic reticulum resident protein 29	ERP29	ERP29	-23.5228	0	23.5228	23.5228	0.0191136	-15.5482	-3.07016	+	+	TTC30A_mutant_TTC30A_wt	6	6	6	32.2	32.2	32.2	28.993	0	13.259	421130000	38	1.39231e-35	1.92674
Q15287	Q15287	RNA-binding protein with serine-rich domain 1	RNPS1	RNPS1	-22.577	0	22.577	22.577	0.00889552	-18.813	-4.99885	+	+	TTC30A_mutant_TTC30A_wt	3	3	3	11.1	11.1	11.1	34.208	0	17.454	248590000	39	6.39012e-33	3.26902
Q9NX14	Q9NX14	NADH dehydrogenase [ubiquinone] 1 beta subcomplex subunit 11, mitochondrial	NDUFB11	NDUFB11	-21.915	0	21.915	21.915	0.0120111	-14.8488	-3.38192	+	+	TTC30A_mutant_TTC30A_wt	2	2	2	22.2	22.2	22.2	17.316	0	4.3457	103780000	17	4.02601e-31	2.15614
O00193	O00193	Small acidic protein	SMAP	SMAP	-21.8596	0	21.8596	21.8596	0.00851429	-18.2167	-4.99862	+	+	TTC30A_mutant_TTC30A_wt	2	2	2	21.3	21.3	21.3	20.332	0	260.51	116720000	36	5.66228e-31	3.26887
Q9H2V7	Q9H2V7	Protein spinster homolog 1	SPNS1	SPNS1	-21.8258	0	21.8258	21.8258	0.00810811	-18.1974	-4.99614	+	+	TTC30A_mutant_TTC30A_wt	2	2	2	6.1	6.1	6.1	56.629	0	5.4291	105820000	12	6.96783e-31	3.26729
O60783	O60783	28S ribosomal protein S14, mitochondrial	MRPS14	MRPS14	-21.6745	0	21.6745	21.6745	0.0178523	-14.5364	-3.1619	+	+	TTC30A_mutant_TTC30A_wt	2	2	2	21.9	21.9	21.9	15.139	0	11.354	243970000	37	1.75916e-30	1.99456
Q9BQ67	Q9BQ67	Glutamate-rich WD repeat-containing protein 1	GRWD1	GRWD1	-21.6523	0	21.6523	21.6523	0.0199103	-14.1968	-2.98958	+	+	TTC30A_mutant_TTC30A_wt	2	2	2	6.7	6.7	6.7	49.419	0	38.528	142580000	29	2.01434e-30	1.86699
Q9BRT9	Q9BRT9	DNA replication complex GINS protein SLD5;DNA replication complex GINS protein SLD5, N-terminally processed	GINS4	GINS4	-21.6327	0	21.6327	21.6327	0.0168974	-14.3495	-3.19283	+	+	TTC30A_mutant_TTC30A_wt	2	2	2	14.8	14.8	14.8	26.047	0	4.491	100880000	16	2.27023e-30	2.01737
Q9NQ88	Q9NQ88	Fructose-2,6-bisphosphatase TIGAR	TIGAR	TIGAR	-21.5896	0	21.5896	21.5896	0.017094	-14.5481	-3.16134	+	+	TTC30A_mutant_TTC30A_wt	2	2	2	8.9	8.9	8.9	30.062	0.0042254	2.5786	76022000	7	2.95027e-30	1.99415
Q9UL25	Q9UL25	Ras-related protein Rab-21	RAB21	RAB21	-21.5211	0	21.5211	21.5211	0.00780488	-17.9398	-4.98675	+	+	TTC30A_mutant_TTC30A_wt	3	3	3	17.3	17.3	17.3	24.347	0	10.79	117100000	20	4.46996e-30	3.26127
P32929	P32929	Cystathionine gamma-lyase	CTH	CTH	-21.4475	0	21.4475	21.4475	0.0165894	-14.3465	-3.20018	+	+	TTC30A_mutant_TTC30A_wt	4	4	4	12.8	12.8	12.8	44.508	0	7.907	87408000	5	6.9785e-30	2.02279
Q9NWB7	Q9NWB7	Intraflagellar transport protein 57 homolog	IFT57	IFT57	-21.4061	0	21.4061	21.4061	0.0288397	-14.0866	-2.65625	+	+	TTC30A_mutant_TTC30A_wt	4	4	4	13.3	13.3	13.3	49.108	0	26.185	77291000	25	8.95662e-30	1.61882
P30260	P30260	Cell division cycle protein 27 homolog	CDC27	CDC27	-21.3169	0	21.3169	21.3169	0.0268128	-14.1175	-2.77187	+	+	TTC30A_mutant_TTC30A_wt	2	2	2	3.2	3.2	3.2	91.866	0	7.9146	98442000	27	1.5319e-29	1.70501
P55265	P55265	Double-stranded RNA-specific adenosine deaminase	ADAR	ADAR	-21.3084	0	21.3084	21.3084	0	-21.583	-64.2626	+	+	TTC30A_mutant_TTC30A_wt	8	8	8	9.4	9.4	9.4	136.06	0	10.24	120180000	13	1.61209e-29	13.6933
P52306	P52306	Rap1 GTPase-GDP dissociation stimulator 1	RAP1GDS1	RAP1GDS1	-21.268	0	21.268	21.268	0	-21.2236	-108.322	+	+	TTC30A_mutant_TTC30A_wt	4	4	4	10	10	10	66.316	0.0011619	3.3151	64875000	7	2.05294e-29	15.9578
Q9NQR4	Q9NQR4	Omega-amidase NIT2	NIT2	NIT2	-21.2393	0	21.2393	21.2393	0.0276326	-14.0674	-2.73683	+	+	TTC30A_mutant_TTC30A_wt	4	4	4	24.3	24.3	24.3	30.608	0	36.178	91143000	25	2.43812e-29	1.67889
Q96IZ0	Q96IZ0	PRKC apoptosis WT1 regulator protein	PAWR	PAWR	-21.1571	0	21.1571	21.1571	0	-21.1051	-119.724	+	+	TTC30A_mutant_TTC30A_wt	4	4	4	20.3	20.3	20.3	36.567	0	7.605	67257000	11	3.98288e-29	16.3921
Q6P996	Q6P996	Pyridoxal-dependent decarboxylase domain-containing protein 1	PDXDC1	PDXDC1	-21.1021	0	21.1021	21.1021	0.0195881	-13.7961	-3.00645	+	+	TTC30A_mutant_TTC30A_wt	7	7	7	13.7	13.7	13.7	86.706	0	35.42	86220000	28	5.52443e-29	1.87951
Q7Z4Q2	Q7Z4Q2	HEAT repeat-containing protein 3	HEATR3	HEATR3	-20.9969	0	20.9969	20.9969	0.0274507	-13.9535	-2.74631	+	+	TTC30A_mutant_TTC30A_wt	3	3	3	6.5	6.5	6.5	74.582	0	11.152	74081000	24	1.03065e-28	1.68596
P21399	P21399	Cytoplasmic aconitate hydratase	ACO1	ACO1	-20.9656	0	20.9656	20.9656	0.00772727	-17.4769	-4.9642	+	+	TTC30A_mutant_TTC30A_wt	3	3	3	3.6	3.6	3.6	98.398	0	3.6147	64088000	15	1.23997e-28	3.2468
Q99700	Q99700	Ataxin-2	ATXN2	ATXN2	-20.9478	0	20.9478	20.9478	0.008	-17.3873	-4.95584	+	+	TTC30A_mutant_TTC30A_wt	5	5	5	5.9	5.9	5.9	140.28	0	8.6123	66604000	21	1.37698e-28	3.24142
O43583	O43583	Density-regulated protein	DENR	DENR	-20.8916	0	20.8916	20.8916	0.00908411	-17.3217	-4.79499	+	+	TTC30A_mutant_TTC30A_wt	4	4	4	34.8	34.8	34.8	22.092	0	62.54	67396000	42	1.91765e-28	3.13721
Q9H270	Q9H270	Vacuolar protein sorting-associated protein 11 homolog	VPS11	VPS11	-20.8415	0	20.8415	20.8415	0.0184203	-13.9529	-3.16212	+	+	TTC30A_mutant_TTC30A_wt	4	4	4	5.1	5.1	5.1	107.84	0	11.536	47836000	14	2.57365e-28	1.99473
Q9NT62	Q9NT62	Ubiquitin-like-conjugating enzyme ATG3	ATG3	ATG3	-20.6957	0	20.6957	20.6957	0.0178924	-13.8965	-3.16191	+	+	TTC30A_mutant_TTC30A_wt	3	3	3	11.5	11.5	11.5	35.864	0	4.1486	71949000	25	6.04161e-28	1.99456
Q9HB90;Q9NQL2	Q9HB90	Ras-related GTP-binding protein C	RRAGC	RRAGC	-20.6427	0	20.6427	20.6427	0.0186264	-13.7306	-3.08692	+	+	TTC30A_mutant_TTC30A_wt	3	3	3	15.3	15.3	15.3	44.223	0	5.1129	47849000	5	8.22317e-28	1.93914
P33897	P33897	ATP-binding cassette sub-family D member 1	ABCD1	ABCD1	-20.4975	0	20.4975	20.4975	0.00779221	-17.0625	-4.99328	+	+	TTC30A_mutant_TTC30A_wt	3	3	3	6.2	6.2	6.2	82.936	0	11.461	40972000	16	1.90811e-27	3.26545
Q9BYG3	Q9BYG3	MKI67 FHA domain-interacting nucleolar phosphoprotein	NIFK	NIFK	-20.4316	0	20.4316	20.4316	0.0180952	-13.7255	-3.16195	+	+	TTC30A_mutant_TTC30A_wt	3	3	3	14.3	14.3	14.3	34.222	0.0011287	3.0607	37536000	3	2.78937e-27	1.99459
Q8WVV9	Q8WVV9	Heterogeneous nuclear ribonucleoprotein L-like	HNRNPLL	HNRNPLL	-20.2489	0	20.2489	20.2489	0.0180543	-13.5866	-3.16193	+	+	TTC30A_mutant_TTC30A_wt	4	3	3	8.9	7.6	7.6	60.082	0	4.6516	27529000	10	7.95005e-27	1.99458
Q12972	Q12972	Nuclear inhibitor of protein phosphatase 1;Activator of RNA decay	PPP1R8	PPP1R8	-20.1523	0	20.1523	20.1523	0.0181777	-13.497	-3.16196	+	+	TTC30A_mutant_TTC30A_wt	2	2	2	8.5	8.5	8.5	38.478	0	8.7182	63815000	43	1.37739e-26	1.99461
Q96GK7;Q6P2I3	Q96GK7;Q6P2I3	Fumarylacetoacetate hydrolase domain-containing protein 2A;Fumarylacetoacetate hydrolase domain-containing protein 2B	FAHD2A;FAHD2B	FAHD2A;FAHD2B	-19.9418	0	19.9418	19.9418	0.016639	-13.4617	-3.16072	+	+	TTC30A_mutant_TTC30A_wt	2	2	2	8.3	8.3	8.3	34.596	0	4.3452	35506000	6	4.52676e-26	1.99369
O60826	O60826	Coiled-coil domain-containing protein 22	CCDC22	CCDC22	-19.8702	0	19.8702	19.8702	0.0165092	-13.4667	-3.16037	+	+	TTC30A_mutant_TTC30A_wt	2	2	2	5.1	5.1	5.1	70.755	0	8.4506	45097000	15	6.76577e-26	1.99343
Q96GD0;Q6ZT62	Q96GD0;Q6ZT62	Pyridoxal phosphate phosphatase	PDXP	PDXP	-19.7022	0	19.7022	19.7022	0.017556	-13.2483	-3.16173	+	+	TTC30A_mutant_TTC30A_wt	2	2	2	8.1	8.1	8.1	31.698	0.0057316	2.2643	29076000	11	1.72713e-25	1.99443
Q8N357	Q8N357	Solute carrier family 35 member F6	SLC35F6	SLC35F6	-19.6741	0	19.6741	19.6741	0.00771084	-16.6284	-4.98645	+	+	TTC30A_mutant_TTC30A_wt	2	2	2	7	7	7	40.214	0	4.0367	24187000	9	2.01866e-25	3.26108

## Sheet: TTC30Bwt
T: Protein IDs	T: Majority protein IDs	T: Protein names	T: Gene names	TTC30B_wt_x/y_RAF1	median RAF1	median TTC30B_wt	N: Student's T-test q-value TTC30B_wt_RAF1	N: Student's T-test Difference TTC30B_wt_RAF1	N: Student's T-test Test statistic TTC30B_wt_RAF1	C: TTC30B_wt_x/y_RAF1 A significant	C: Student's T-test Significant TTC30B_wt_RAF1	C: Student's T-test significant	N: Peptides	N: Razor + unique peptides	N: Unique peptides	N: Sequence coverage [%]	N: Unique + razor sequence coverage [%]	N: Unique sequence coverage [%]	N: Mol. weight [kDa]	N: Q-value	N: Score	N: Intensity	N: MS/MS count	N: TTC30B_wt_x/y_RAF1 Significance A	N: -Log Student's T-test p-value TTC30B_wt_RAF1
Q9H7X7	Q9H7X7	Intraflagellar transport protein 22 homolog	IFT22	25.6231	0	25.6231	0.0228	18.7454	4.31582	+	+	TTC30B_wt_RAF1	10	10	10	70.8	70.8	70.8	20.835	0	323.31	2829800000	174	4.62522e-177	3.1183
Q07954	Q07954	Prolow-density lipoprotein receptor-related protein 1;Low-density lipoprotein receptor-related protein 1 85 kDa subunit;Low-density lipoprotein receptor-related protein 1 515 kDa subunit;Low-density lipoprotein receptor-related protein 1 intracellular domain	LRP1	25.4243	0	25.4243	0.0416	17.2641	2.88814	+	+	TTC30B_wt_RAF1	5	5	5	1.3	1.3	1.3	504.6	0	7.0006	930680000	11	2.54988e-174	2.09263
Q9NQC8	Q9NQC8	Intraflagellar transport protein 46 homolog	IFT46	24.8718	0	24.8718	0.0232632	18.2862	4.34617	+	+	TTC30B_wt_RAF1	11	11	11	40.5	40.5	40.5	34.285	0	89.933	2356800000	148	8.18744e-167	3.13898
Q9UMN6	Q9UMN6	Histone-lysine N-methyltransferase 2B	KMT2B	24.8674	0	24.8674	0.0170909	20.8451	4.99738	+	+	TTC30B_wt_RAF1	2	2	2	0.7	0.7	0.7	293.51	0.0032907	2.8189	599130000	20	9.38115e-167	3.56911
Q9UPN3	Q9UPN3	Microtubule-actin cross-linking factor 1, isoforms 1/2/3/5	MACF1	24.2387	0	24.2387	0.00311111	20.701	6.00732	+	+	TTC30B_wt_RAF1	9	9	9	1.7	1.7	1.7	838.3	0	16.631	426780000	23	2.03208e-158	4.18434
P30040	P30040	Endoplasmic reticulum resident protein 29	ERP29	23.8557	0	23.8557	0.0290196	15.9397	3.21767	+	+	TTC30B_wt_RAF1	6	6	6	32.2	32.2	32.2	28.993	0	13.259	421130000	38	1.90928e-153	2.3367
Q9UG01	Q9UG01	Intraflagellar transport protein 172 homolog	IFT172	23.4647	0	23.4647	0.003	19.932	5.52784	+	+	TTC30B_wt_RAF1	13	13	13	9.7	9.7	9.7	197.57	0	27.903	405190000	51	1.8792e-148	3.90001
Q9Y5P6	Q9Y5P6	Mannose-1-phosphate guanyltransferase beta	GMPPB	23.2926	0	23.2926	0.0410864	15.6364	2.88801	+	+	TTC30B_wt_RAF1	3	3	3	12.8	12.8	12.8	39.834	0.0042298	2.5895	424830000	2	2.78537e-146	2.09253
Q9NX40	Q9NX40	OCIA domain-containing protein 1	OCIAD1	23.1618	0	23.1618	0.00290909	19.6193	5.55991	+	+	TTC30B_wt_RAF1	4	4	4	21.6	21.6	21.6	27.626	0	36.115	372260000	49	1.21472e-144	3.91946
A6H8Y1	A6H8Y1	Transcription factor TFIIIB component B homolog	BDP1	23.0868	0	23.0868	0.0163478	19.3937	4.99325	+	+	TTC30B_wt_RAF1	2	2	2	0.9	0.9	0.9	293.88	0	3.7879	368340000	4	1.04889e-143	3.56646
Q13099	Q13099	Intraflagellar transport protein 88 homolog	IFT88	22.9286	0	22.9286	0	23.0854	96.4729	+	+	TTC30B_wt_RAF1	9	9	9	18.5	18.5	18.5	94.269	0	153	336660000	73	9.64796e-142	15.7561
Q13573	Q13573	SNW domain-containing protein 1	SNW1	22.8994	0	22.8994	0.0283855	15.4156	3.30663	+	+	TTC30B_wt_RAF1	5	5	5	14.2	14.2	14.2	61.494	0	13.701	221090000	38	2.21863e-141	2.40207
Q9UDW1	Q9UDW1	Cytochrome b-c1 complex subunit 9	UQCR10	22.881	0	22.881	0.0276962	15.507	3.35368	+	+	TTC30B_wt_RAF1	1	1	1	27	27	27	7.3084	0	5.4401	261430000	39	3.73598e-141	2.43653
Q8N4L2	Q8N4L2	Type 2 phosphatidylinositol 4,5-bisphosphate 4-phosphatase	TMEM55A	22.7831	0	22.7831	0.0306452	15.4463	3.15891	+	+	TTC30B_wt_RAF1	2	2	2	19.5	19.5	19.5	28.081	0	6.3131	123470000	21	6.00454e-140	2.29338
Q15287	Q15287	RNA-binding protein with serine-rich domain 1	RNPS1	22.6874	0	22.6874	0.0136471	19.0462	5.13086	+	+	TTC30B_wt_RAF1	3	3	3	11.1	11.1	11.1	34.208	0	17.454	248590000	39	8.95606e-139	3.65402
Q8WUY8	Q8WUY8	N-acetyltransferase 14	NAT14	22.635	0	22.635	0.0156667	18.8325	4.99095	+	+	TTC30B_wt_RAF1	3	3	3	20.4	20.4	20.4	21.65	0	57.047	214700000	30	3.91734e-138	3.56499
Q9Y3A5	Q9Y3A5	Ribosome maturation protein SBDS	SBDS	22.5734	0	22.5734	0.02928	15.1165	3.22067	+	+	TTC30B_wt_RAF1	7	7	7	28.8	28.8	28.8	28.763	0	10.393	235420000	26	2.20838e-137	2.33891
P57678	P57678	Gem-associated protein 4	GEMIN4	22.5613	0	22.5613	0.0426889	15.0969	2.82719	+	+	TTC30B_wt_RAF1	4	4	4	4.9	4.9	4.9	120.04	0	5.5759	172540000	37	3.10056e-137	2.04725
P22059	P22059	Oxysterol-binding protein 1	OSBP	22.516	0	22.516	0.0287619	15.1776	3.29842	+	+	TTC30B_wt_RAF1	6	6	6	17.6	17.6	17.6	89.42	0	59.472	186820000	32	1.1022e-136	2.39605
O60749	O60749	Sorting nexin-2	SNX2	22.481	0	22.481	0.0351704	14.8805	3.09175	+	+	TTC30B_wt_RAF1	8	8	8	17.1	17.1	17.1	58.47	0	16.996	250310000	27	2.92996e-136	2.24375
O95456	O95456	Proteasome assembly chaperone 1	PSMG1	22.374	0	22.374	0.0292308	14.8435	3.25642	+	+	TTC30B_wt_RAF1	1	1	1	3.5	3.5	3.5	32.854	0	5.3088	142550000	32	5.76735e-135	2.36521
Q7LGA3	Q7LGA3	Heparan sulfate 2-O-sulfotransferase 1	HS2ST1	22.3337	0	22.3337	0.0282632	15.1662	3.36428	+	+	TTC30B_wt_RAF1	3	3	3	12.6	12.6	12.6	41.881	0	33.501	190870000	63	1.76834e-134	2.44428
Q9NQW7	Q9NQW7	Xaa-Pro aminopeptidase 1	XPNPEP1	22.293	0	22.293	0.0427886	14.7676	2.8364	+	+	TTC30B_wt_RAF1	3	3	3	7.1	7.1	7.1	69.917	0	6.5791	136260000	19	5.46046e-134	2.05411
Q12849	Q12849	G-rich sequence factor 1	GRSF1	22.2346	0	22.2346	0.0285854	15.0681	3.3128	+	+	TTC30B_wt_RAF1	4	4	4	12.5	12.5	12.5	53.126	0	5.448	145010000	14	2.74431e-133	2.40659
P55011	P55011	Solute carrier family 12 member 2	SLC12A2	22.2333	0	22.2333	0.0293483	14.9665	3.26505	+	+	TTC30B_wt_RAF1	3	3	3	5.7	5.7	5.7	131.45	0	44.278	139520000	32	2.84122e-133	2.37155
O43617	O43617	Trafficking protein particle complex subunit 3	TRAPPC3	22.1439	0	22.1439	0.0294433	14.8768	3.22921	+	+	TTC30B_wt_RAF1	3	3	3	15	15	15	20.274	0.0042313	2.5916	157490000	12	3.33447e-132	2.34519
Q96I24	Q96I24	Far upstream element-binding protein 3	FUBP3	22.1428	0	22.1428	0.0291923	14.8336	3.2112	+	+	TTC30B_wt_RAF1	9	8	8	24.1	22.6	22.6	61.64	0	42.145	191180000	42	3.4434e-132	2.33194
O15127	O15127	Secretory carrier-associated membrane protein 2	SCAMP2	22.0884	0	22.0884	0.0296087	14.8257	3.24905	+	+	TTC30B_wt_RAF1	2	2	2	9.7	9.7	9.7	36.648	0	38.64	171960000	36	1.53159e-131	2.35979
P22413	P22413	Ectonucleotide pyrophosphatase/phosphodiesterase family member 1;Alkaline phosphodiesterase I;Nucleotide pyrophosphatase	ENPP1	22.024	0	22.024	0.0311636	14.6247	3.18345	+	+	TTC30B_wt_RAF1	4	4	4	7.8	7.8	7.8	104.92	0	9.8508	172810000	25	8.94457e-131	2.31149
P14550	P14550	Alcohol dehydrogenase [NADP(+)]	AKR1A1	21.9423	0	21.9423	0.0155789	18.1736	5.0731	+	+	TTC30B_wt_RAF1	2	2	2	7.7	7.7	7.7	36.573	0	4.9922	102890000	18	8.30185e-130	3.61741
Q96A26	Q96A26	Protein FAM162A	FAM162A	21.924	0	21.924	0.0293061	14.7088	3.22746	+	+	TTC30B_wt_RAF1	2	2	2	18.2	18.2	18.2	17.342	0	16.668	163720000	28	1.36649e-129	2.34391
Q8WUA2	Q8WUA2	Peptidyl-prolyl cis-trans isomerase-like 4	PPIL4	21.8971	0	21.8971	0.0300465	14.6887	3.26971	+	+	TTC30B_wt_RAF1	2	2	2	4.9	4.9	4.9	57.224	0.0048326	2.4423	106580000	8	2.84181e-129	2.37497
Q9HD20	Q9HD20	Manganese-transporting ATPase 13A1	ATP13A1	21.8901	0	21.8901	0	21.5924	57.579	+	+	TTC30B_wt_RAF1	7	7	7	8.8	8.8	8.8	132.95	0	23.069	142000000	38	3.4372e-129	13.5186
Q6ZMV7	Q6ZMV7	Leucine-, glutamate- and lysine-rich protein 1	LEKR1	21.8794	0	21.8794	0.030464	14.8196	3.15839	+	+	TTC30B_wt_RAF1	2	2	2	5.9	5.9	5.9	45.158	0.0014798	2.8923	215020000	7	4.59595e-129	2.293
P55265	P55265	Double-stranded RNA-specific adenosine deaminase	ADAR	21.81	0	21.81	0.02832	14.9402	3.38496	+	+	TTC30B_wt_RAF1	8	8	8	9.4	9.4	9.4	136.06	0	10.24	120180000	13	3.02489e-128	2.45939
Q96RP9	Q96RP9	Elongation factor G, mitochondrial	GFM1	21.7937	0	21.7937	0.0412235	14.606	2.86478	+	+	TTC30B_wt_RAF1	6	6	6	10	10	10	83.471	0	6.635	112960000	20	4.69185e-128	2.07524
Q96DI7	Q96DI7	U5 small nuclear ribonucleoprotein 40 kDa protein	SNRNP40	21.7892	0	21.7892	0.0314333	14.8034	3.16059	+	+	TTC30B_wt_RAF1	9	9	9	44.5	44.5	44.5	39.31	0	58.396	149670000	27	5.30627e-128	2.29462
Q13423	Q13423	NAD(P) transhydrogenase, mitochondrial	NNT	21.7462	0	21.7462	0.01504	18.1011	4.98213	+	+	TTC30B_wt_RAF1	3	3	3	4	4	4	113.89	0	4.742	82751000	7	1.69465e-127	3.55933
Q9NQR4	Q9NQR4	Omega-amidase NIT2	NIT2	21.7131	0	21.7131	0.0095	18.1622	5.19945	+	+	TTC30B_wt_RAF1	4	4	4	24.3	24.3	24.3	30.608	0	36.178	91143000	25	4.14385e-127	3.69722
Q5TFE4	Q5TFE4	5-nucleotidase domain-containing protein 1	NT5DC1	21.6923	0	21.6923	0.0162222	17.8	5.08248	+	+	TTC30B_wt_RAF1	3	3	3	11	11	11	51.844	0	9.0006	90069000	19	7.26008e-127	3.62337
P19525	P19525	Interferon-induced, double-stranded RNA-activated protein kinase	EIF2AK2	21.6629	0	21.6629	0.0413416	14.4872	2.88804	+	+	TTC30B_wt_RAF1	2	2	2	3.4	3.4	3.4	62.094	0.0051038	2.3361	67709000	7	1.59762e-126	2.09255
Q9P2H3	Q9P2H3	Intraflagellar transport protein 80 homolog	IFT80	21.6576	0	21.6576	0.0304074	14.4248	3.19155	+	+	TTC30B_wt_RAF1	7	7	7	12.9	12.9	12.9	88.034	0	17.759	135450000	27	1.84394e-126	2.31746
Q9BQ67	Q9BQ67	Glutamate-rich WD repeat-containing protein 1	GRWD1	21.6408	0	21.6408	0.0424751	14.3829	2.82608	+	+	TTC30B_wt_RAF1	2	2	2	6.7	6.7	6.7	49.419	0	38.528	142580000	29	2.89449e-126	2.04643
Q9UL25	Q9UL25	Ras-related protein Rab-21	RAB21	21.638	0	21.638	0.0292706	14.6653	3.28202	+	+	TTC30B_wt_RAF1	3	3	3	17.3	17.3	17.3	24.347	0	10.79	117100000	20	3.1265e-126	2.38401
Q9Y3A3	Q9Y3A3	MOB-like protein phocein	MOB4	21.633	0	21.633	0.0293069	14.5083	3.21796	+	+	TTC30B_wt_RAF1	3	3	3	19.1	19.1	19.1	26.032	0	10.991	111480000	17	3.57189e-126	2.33692
Q86T03	Q86T03	Type 1 phosphatidylinositol 4,5-bisphosphate 4-phosphatase	TMEM55B	21.5865	0	21.5865	0.0325913	14.4773	3.1621	+	+	TTC30B_wt_RAF1	3	3	3	15.9	15.9	15.9	29.469	0	6.456	97347000	7	1.24256e-125	2.29574
Q8N1G2	Q8N1G2	Cap-specific mRNA (nucleoside-2-O-)-methyltransferase 1	CMTR1	21.5563	0	21.5563	0.0316975	14.5452	3.16069	+	+	TTC30B_wt_RAF1	4	4	4	7.4	7.4	7.4	95.32	0	13.783	91141000	17	2.7932e-125	2.2947
Q96KP1	Q96KP1	Exocyst complex component 2	EXOC2	21.4789	0	21.4789	0.0418599	14.5087	2.89849	+	+	TTC30B_wt_RAF1	4	4	4	5.5	5.5	5.5	104.07	0	6.3685	76387000	23	2.20336e-124	2.10033
P46939	P46939	Utrophin	UTRN	21.4572	0	21.4572	0.0290222	14.4252	3.26346	+	+	TTC30B_wt_RAF1	6	6	6	1.9	1.9	1.9	394.46	0	8.7235	78970000	21	3.9318e-124	2.37038
P19174	P19174	1-phosphatidylinositol 4,5-bisphosphate phosphodiesterase gamma-1	PLCG1	21.4162	0	21.4162	0.0321026	14.4119	3.16185	+	+	TTC30B_wt_RAF1	4	4	4	6.9	6.9	6.9	148.53	0	17.912	66409000	29	1.17082e-123	2.29555
O00193	O00193	Small acidic protein	SMAP	21.3886	0	21.3886	0.0431236	14.4412	2.82981	+	+	TTC30B_wt_RAF1	2	2	2	21.3	21.3	21.3	20.332	0	260.51	116720000	36	2.43957e-123	2.0492
Q15363	Q15363	Transmembrane emp24 domain-containing protein 2	TMED2	21.3751	0	21.3751	0.0383776	14.0498	3.03236	+	+	TTC30B_wt_RAF1	2	2	2	10.4	10.4	10.4	22.761	0	4.2627	114250000	44	3.48477e-123	2.19976
P51809	P51809	Vesicle-associated membrane protein 7	VAMP7	21.2456	0	21.2456	0.0334436	14.2117	3.11468	+	+	TTC30B_wt_RAF1	4	4	4	18.2	18.2	18.2	24.935	0	7.803	126990000	21	1.07191e-121	2.26071
Q9Y697	Q9Y697	Cysteine desulfurase, mitochondrial	NFS1	21.1456	0	21.1456	0.0295054	14.2067	3.24544	+	+	TTC30B_wt_RAF1	3	3	3	8.5	8.5	8.5	50.195	0	5.2502	65623000	19	1.48625e-120	2.35713
Q8IXH7	Q8IXH7	Negative elongation factor C/D	NELFCD	21.1401	0	21.1401	0.0302222	14.3118	3.15789	+	+	TTC30B_wt_RAF1	3	3	3	6.8	6.8	6.8	66.246	0	4.3561	81033000	5	1.71476e-120	2.29263
Q2TAY7	Q2TAY7	WD40 repeat-containing protein SMU1;WD40 repeat-containing protein SMU1, N-terminally processed	SMU1	21.1202	0	21.1202	0.0325965	14.0533	3.16297	+	+	TTC30B_wt_RAF1	5	5	5	12.5	12.5	12.5	57.543	0	12.536	97155000	15	2.89121e-120	2.29638
Q14181	Q14181	DNA polymerase alpha subunit B	POLA2	21.0999	0	21.0999	0.031082	14.3087	3.15997	+	+	TTC30B_wt_RAF1	2	2	2	4.2	4.2	4.2	65.947	0	4.7381	74061000	23	4.92913e-120	2.29417
Q5JRX3	Q5JRX3	Presequence protease, mitochondrial	PITRM1	20.9197	0	20.9197	0.0407143	14.1545	2.87621	+	+	TTC30B_wt_RAF1	4	4	4	5	5	5	117.41	0	13.414	62906000	22	5.40082e-118	2.08375
Q96KC8	Q96KC8	DnaJ homolog subfamily C member 1	DNAJC1	20.9117	0	20.9117	0.0177143	17.4381	4.99968	+	+	TTC30B_wt_RAF1	3	3	3	8.7	8.7	8.7	63.882	0	23.464	63445000	20	6.65105e-118	3.57058
P21359	P21359	Neurofibromin;Neurofibromin truncated	NF1	20.8807	0	20.8807	0.0411462	13.921	2.86025	+	+	TTC30B_wt_RAF1	2	2	2	1.1	1.1	1.1	319.37	0.0011442	3.1533	55113000	10	1.48611e-117	2.07187
Q04721	Q04721	Neurogenic locus notch homolog protein 2;Notch 2 extracellular truncation;Notch 2 intracellular domain	NOTCH2	20.7762	0	20.7762	0.0318305	13.9641	3.16173	+	+	TTC30B_wt_RAF1	3	3	3	1.4	1.4	1.4	265.4	0.0022132	2.853	39797000	7	2.2095e-116	2.29546
P21399	P21399	Cytoplasmic aconitate hydratase	ACO1	20.5299	0	20.5299	0.0293333	13.928	3.23429	+	+	TTC30B_wt_RAF1	3	3	3	3.6	3.6	3.6	98.398	0	3.6147	64088000	15	1.21399e-113	2.34893
Q15599	Q15599	Na(+)/H(+) exchange regulatory cofactor NHE-RF2	SLC9A3R2	20.5069	0	20.5069	0.0323793	13.7813	3.16188	+	+	TTC30B_wt_RAF1	2	2	2	6.5	6.5	6.5	37.413	0.0011538	3.2088	38927000	12	2.18282e-113	2.29558
Q6PGP7	Q6PGP7	Tetratricopeptide repeat protein 37	TTC37	20.4085	0	20.4085	0.0312727	13.8249	3.16023	+	+	TTC30B_wt_RAF1	5	5	5	4.2	4.2	4.2	175.48	0	8.3943	51833000	13	2.65116e-112	2.29436
O14745	O14745	Na(+)/H(+) exchange regulatory cofactor NHE-RF1	SLC9A3R1	20.4019	0	20.4019	0.0308618	13.8797	3.15917	+	+	TTC30B_wt_RAF1	3	3	3	15.1	15.1	15.1	38.868	0	6.6694	53429000	16	3.12881e-112	2.29358
Q9NWB7	Q9NWB7	Intraflagellar transport protein 57 homolog	IFT57	20.381	0	20.381	0.0301102	14.0922	3.15535	+	+	TTC30B_wt_RAF1	4	4	4	13.3	13.3	13.3	49.108	0	26.185	77291000	25	5.31134e-112	2.29075
Q68E01	Q68E01	Integrator complex subunit 3	INTS3	17.9108	0	17.9108	0.0296744	12.4211	3.15473	+	+	TTC30B_wt_RAF1	1	1	1	2.7	2.7	2.7	118.07	0	15.758	11420000	14	1.48795e-86	2.2903
Q8N4P2	Q8N4P2	Tetratricopeptide repeat protein 30B	TTC30B	8.83857	25.48	34.3186	0	9.02617	13.1104	+	+	TTC30B_wt_RAF1	54	54	24	66.9	66.9	35	76.098	0	323.31	821450000000	5116	1.11983e-21	7.1987
A0AVF1	A0AVF1	Intraflagellar transport protein 56	TTC26	7.56329	18.972	26.5353	0.0250323	16.2506	3.58764	+	+	TTC30B_wt_RAF1	21	21	21	43.1	43.1	43.1	64.177	0	323.31	5064800000	337	3.79045e-16	2.60656
Q96LB3	Q96LB3	Intraflagellar transport protein 74 homolog	IFT74	6.03116	20.951	26.9822	0	5.86393	14.1322	+	+	TTC30B_wt_RAF1	38	38	38	69	69	69	69.239	0	323.31	7827200000	517	1.15024e-10	7.5093
Q8WYA0	Q8WYA0	Intraflagellar transport protein 81 homolog	IFT81	5.91312	21.2694	27.1825	0.0492545	9.25062	2.57137	+	+	TTC30B_wt_RAF1	40	40	40	52.1	52.1	52.1	79.745	0	323.31	8688800000	546	2.69647e-10	1.8566
Q9Y366	Q9Y366	Intraflagellar transport protein 52 homolog	IFT52	5.78659	19.9302	25.7168	0.0408736	12.1904	2.85416	+	+	TTC30B_wt_RAF1	14	14	14	33.2	33.2	33.2	49.706	0	251.76	3004700000	256	6.59335e-10	2.06734
Q9C0E8	Q9C0E8	Protein lunapark	LNP	3.85619	20.5053	24.3615	0.0487071	13.3338	2.69506	+	+	TTC30B_wt_RAF1	9	9	9	29.9	29.9	29.9	47.739	0	21.41	801720000	106	4.87412e-05	1.94878
Q8WUY1	Q8WUY1	Protein THEM6	THEM6	3.03697	20.0638	23.1008	0.0485143	12.6811	2.63403	+	+	TTC30B_wt_RAF1	7	7	7	29.8	29.8	29.8	23.865	0	12.197	441000000	45	0.00145737	1.90329

## Sheet: TTC30Bwt vs A375V
T: Protein IDs	T: Majority protein IDs	T: Protein names	T: Gene names	T: Gene names_	TTC30B_mutant_x/y_TTC30B_wt	median TTC30B_mutant	median TTC30B_wt	TTC30B_wt_x/y_RAF1	N: Student's T-test q-value TTC30B_mutant_TTC30B_wt	N: Student's T-test Difference TTC30B_mutant_TTC30B_wt	N: Student's T-test Test statistic TTC30B_mutant_TTC30B_wt	C: TTC30B_mutant_x/y_TTC30B_wt A significant	C: Student's T-test Significant TTC30B_mutant_TTC30B_wt	C: Student's T-test significant	N: Peptides	N: Razor + unique peptides	N: Unique peptides	N: Sequence coverage [%]	N: Unique + razor sequence coverage [%]	N: Unique sequence coverage [%]	N: Mol. weight [kDa]	N: Q-value	N: Score	N: Intensity	N: MS/MS count	N: TTC30B_mutant_x/y_TTC30B_wt Significance A	N: -Log Student's T-test p-value TTC30B_mutant_TTC30B_wt
Q15287	Q15287	RNA-binding protein with serine-rich domain 1	RNPS1	RNPS1	-22.6874	0	22.6874	22.6874	0.0267152	-15.0276	-3.07317	+	+	TTC30B_mutant_TTC30B_wt	3	3	3	11.1	11.1	11.1	34.208	0	17.454	248590000	39	5.92077e-76	1.92897
Q9Y3A5	Q9Y3A5	Ribosome maturation protein SBDS	SBDS	SBDS	-22.5734	0	22.5734	22.5734	0	-22.5354	-225.995	+	+	TTC30B_mutant_TTC30B_wt	7	7	7	28.8	28.8	28.8	28.763	0	10.393	235420000	26	3.27551e-75	19.1503
P57678	P57678	Gem-associated protein 4	GEMIN4	GEMIN4	-22.5613	0	22.5613	22.5613	0.0360099	-15.0758	-2.81537	+	+	TTC30B_mutant_TTC30B_wt	4	4	4	4.9	4.9	4.9	120.04	0	5.5759	172540000	37	3.92586e-75	1.73741
P22059	P22059	Oxysterol-binding protein 1	OSBP	OSBP	-22.516	0	22.516	22.516	0.0267069	-14.8232	-3.07216	+	+	TTC30B_mutant_TTC30B_wt	6	6	6	17.6	17.6	17.6	89.42	0	59.472	186820000	32	7.72569e-75	1.92822
Q12849	Q12849	G-rich sequence factor 1	GRSF1	GRSF1	-22.2346	0	22.2346	22.2346	0.0257214	-14.7316	-3.09387	+	+	TTC30B_mutant_TTC30B_wt	4	4	4	12.5	12.5	12.5	53.126	0	5.448	145010000	14	5.0225e-73	1.94429
P14550	P14550	Alcohol dehydrogenase [NADP(+)]	AKR1A1	AKR1A1	-21.9423	0	21.9423	21.9423	0.00888889	-18.1192	-4.98238	+	+	TTC30B_mutant_TTC30B_wt	2	2	2	7.7	7.7	7.7	36.573	0	4.9922	102890000	18	3.62687e-71	3.25847
Q96A26	Q96A26	Protein FAM162A	FAM162A	FAM162A	-21.924	0	21.924	21.924	0.0113973	-18.1619	-4.84064	+	+	TTC30B_mutant_TTC30B_wt	2	2	2	18.2	18.2	18.2	17.342	0	16.668	163720000	28	4.73278e-71	3.16695
P55265	P55265	Double-stranded RNA-specific adenosine deaminase	ADAR	ADAR	-21.81	0	21.81	21.81	0.028407	-14.3745	-3.01301	+	+	TTC30B_mutant_TTC30B_wt	8	8	8	9.4	9.4	9.4	136.06	0	10.24	120180000	13	2.47462e-70	1.88438
Q96RP9	Q96RP9	Elongation factor G, mitochondrial	GFM1	GFM1	-21.7937	0	21.7937	21.7937	0.0366586	-14.4932	-2.7989	+	+	TTC30B_mutant_TTC30B_wt	6	6	6	10	10	10	83.471	0	6.635	112960000	20	3.12845e-70	1.72515
Q96DI7	Q96DI7	U5 small nuclear ribonucleoprotein 40 kDa protein	SNRNP40	SNRNP40	-21.7892	0	21.7892	21.7892	0.0242299	-14.8034	-3.16059	+	+	TTC30B_mutant_TTC30B_wt	9	9	9	44.5	44.5	44.5	39.31	0	58.396	149670000	27	3.34099e-70	1.99359
Q9NQR4	Q9NQR4	Omega-amidase NIT2	NIT2	NIT2	-21.7131	0	21.7131	21.7131	0.0212116	-14.4985	-3.20216	+	+	TTC30B_mutant_TTC30B_wt	4	4	4	24.3	24.3	24.3	30.608	0	36.178	91143000	25	1.00151e-69	2.02425
Q5TFE4	Q5TFE4	5-nucleotidase domain-containing protein 1	NT5DC1	NT5DC1	-21.6923	0	21.6923	21.6923	0.0125333	-17.6132	-4.77598	+	+	TTC30B_mutant_TTC30B_wt	3	3	3	11	11	11	51.844	0	9.0006	90069000	19	1.35128e-69	3.12479
P19525	P19525	Interferon-induced, double-stranded RNA-activated protein kinase	EIF2AK2	EIF2AK2	-21.6629	0	21.6629	21.6629	0.0344061	-14.4052	-2.83918	+	+	TTC30B_mutant_TTC30B_wt	2	2	2	3.4	3.4	3.4	62.094	0.0051038	2.3361	67709000	7	2.05929e-69	1.75515
O00193	O00193	Small acidic protein	SMAP	SMAP	-21.3886	0	21.3886	21.3886	0.00973585	-18.0442	-4.99265	+	+	TTC30B_mutant_TTC30B_wt	2	2	2	21.3	21.3	21.3	20.332	0	260.51	116720000	36	1.03442e-67	3.26505
Q9Y697	Q9Y697	Cysteine desulfurase, mitochondrial	NFS1	NFS1	-21.1456	0	21.1456	21.1456	0.0238323	-14.0302	-3.12541	+	+	TTC30B_mutant_TTC30B_wt	3	3	3	8.5	8.5	8.5	50.195	0	5.2502	65623000	19	3.18315e-66	1.96761
Q2TAY7	Q2TAY7	WD40 repeat-containing protein SMU1;WD40 repeat-containing protein SMU1, N-terminally processed	SMU1	SMU1	-21.1202	0	21.1202	21.1202	0	-21.0738	-129.432	+	+	TTC30B_mutant_TTC30B_wt	5	5	5	12.5	12.5	12.5	57.543	0	12.536	97155000	15	4.54266e-66	16.7305
Q5JRX3	Q5JRX3	Presequence protease, mitochondrial	PITRM1	PITRM1	-20.9197	0	20.9197	20.9197	0.0105	-17.5922	-4.99576	+	+	TTC30B_mutant_TTC30B_wt	4	4	4	5	5	5	117.41	0	13.414	62906000	22	7.43735e-65	3.26704
P21399	P21399	Cytoplasmic aconitate hydratase	ACO1	ACO1	-20.5299	0	20.5299	20.5299	0	-20.7233	-75.9561	+	+	TTC30B_mutant_TTC30B_wt	3	3	3	3.6	3.6	3.6	98.398	0	3.6147	64088000	15	1.57852e-62	14.418
Q6PGP7	Q6PGP7	Tetratricopeptide repeat protein 37	TTC37	TTC37	-20.4085	0	20.4085	20.4085	0.024	-13.8249	-3.16023	+	+	TTC30B_mutant_TTC30B_wt	5	5	5	4.2	4.2	4.2	175.48	0	8.3943	51833000	13	8.21317e-62	1.99333
O14745	O14745	Na(+)/H(+) exchange regulatory cofactor NHE-RF1	SLC9A3R1	SLC9A3R1	-20.4019	0	20.4019	20.4019	0.0235277	-13.8797	-3.15917	+	+	TTC30B_mutant_TTC30B_wt	3	3	3	15.1	15.1	15.1	38.868	0	6.6694	53429000	16	8.97412e-62	1.99255
Q68E01	Q68E01	Integrator complex subunit 3	INTS3	INTS3	-17.9108	0	17.9108	17.9108	0.022676	-12.4211	-3.15473	+	+	TTC30B_mutant_TTC30B_wt	1	1	1	2.7	2.7	2.7	118.07	0	15.758	11420000	14	5.09402e-48	1.98927

## Sheet: TTC30A endogenous
T: Protein IDs	T: Majority protein IDs	T: Protein names	T: Gene names	TTC30A_x/y_Cas9	N: Student's T-test q-value TTC30A_Cas9	N: Student's T-test Difference TTC30A_Cas9	N: Student's T-test Test statistic TTC30A_Cas9	C: Student's T-test Significant TTC30A_Cas9	C: Student's T-test significant	C: TTC30A_x/y_Cas9 A significant	C: Filter	N: Peptides	N: Razor + unique peptides	N: Unique peptides	N: Sequence coverage [%]	N: Unique + razor sequence coverage [%]	N: Unique sequence coverage [%]	N: Mol. weight [kDa]	N: Q-value	N: Score	N: Intensity	N: MS/MS count	N: -Log Student's T-test p-value TTC30A_Cas9	N: TTC30A_x/y_Cas9 Significance A
Q13099	Q13099	Intraflagellar transport protein 88 homolog	IFT88	27.0232	0	27.0225	468.315	+	TTC30A_Cas9	+	Keep	29	29	29	45.1	45.1	45.1	94.269	0	270.75	31.8362	216	22.6154	0
Q86WT1	Q86WT1	Tetratricopeptide repeat protein 30A	TTC30A	27.0124	0	23.879	7.53878	+	TTC30A_Cas9	+	Keep	29	29	11	48.7	48.7	19.2	76.135	0	101.76	31.5964	211	5.00588	0
A0AVF1	A0AVF1	Intraflagellar transport protein 56	TTC26	26.8656	0	26.8825	361.699	+	TTC30A_Cas9	+	Keep	22	22	22	46.6	46.6	46.6	64.177	0	164.1	31.5005	163	21.4936	0
Q9H7X7	Q9H7X7	Intraflagellar transport protein 22 homolog	IFT22	26.684	0	26.7033	321.46	+	TTC30A_Cas9	+	Keep	10	10	10	70.8	70.8	70.8	20.835	0	133.73	31.2805	114	20.9814	0
Q9P2H3	Q9P2H3	Intraflagellar transport protein 80 homolog	IFT80	26.4795	0	26.4813	307.337	+	TTC30A_Cas9	+	Keep	28	28	28	49.7	49.7	49.7	88.034	0	232.35	31.234	215	20.7863	0
Q9NQC8	Q9NQC8	Intraflagellar transport protein 46 homolog	IFT46	26.411	0	23.2413	7.38551	+	TTC30A_Cas9	+	Keep	13	13	13	56.9	56.9	56.9	34.285	0	51.974	31.1187	122	4.92915	0
Q9NWB7	Q9NWB7	Intraflagellar transport protein 57 homolog	IFT57	26.0998	0	23.094	7.70605	+	TTC30A_Cas9	+	Keep	20	20	20	55.5	55.5	55.5	49.108	0	214.63	30.7659	148	5.08833	0
Q96AJ1	Q96AJ1	Clusterin-associated protein 1	CLUAP1	25.2136	0.000181818	21.8008	6.44391	+	TTC30A_Cas9	+	Keep	15	15	15	36.6	36.6	36.6	48.125	0	81.309	30.0813	99	4.4315	0
Q8IY31	Q8IY31	Intraflagellar transport protein 20 homolog	IFT20	24.9272	0	25.0278	154.311	+	TTC30A_Cas9	+	Keep	7	7	7	69.7	69.7	69.7	15.28	0	100.38	29.8507	96	17.7947	0
Q8TDR0	Q8TDR0	TRAF3-interacting protein 1	TRAF3IP1	24.3655	0.000222222	21.3044	6.91049	+	TTC30A_Cas9	+	Keep	12	12	12	18.1	18.1	18.1	78.631	0	36.196	29.2414	67	4.68391	0
Q13363	Q13363	C-terminal-binding protein 1	CTBP1	20.4072	0.0353548	13.6235	3.16227	+	TTC30A_Cas9	+	Keep	4	2	2	11.4	7	7	47.535	0	6.0941	25.0261	10	2.29586	0
Q9BZF1	Q9BZF1	Oxysterol-binding protein-related protein 8	OSBPL8	19.0148	0.0349474	12.8389	3.1614	+	TTC30A_Cas9	+	Keep	3	3	3	5.8	5.8	5.8	101.19	0	5.0258	24.8506	8	2.29522	0
A8MXV4	A8MXV4	Nucleoside diphosphate-linked moiety X motif 19, mitochondrial	NUDT19	18.9126	0.0353191	12.728	3.16142	+	TTC30A_Cas9	+	Keep	2	2	2	8	8	8	42.233	0.0042328	3.18	24.5813	4	2.29523	0
Q9UG01	Q9UG01	Intraflagellar transport protein 172 homolog	IFT172	10.02	0	9.80368	13.3516	+	TTC30A_Cas9	+	Keep	80	80	80	58.8	58.8	58.8	197.57	0	323.31	33.0491	764	7.27393	1.23762e-278
Q9BW83	Q9BW83	Intraflagellar transport protein 27 homolog	IFT27	9.57007	0.0163774	16.672	3.95157	+	TTC30A_Cas9	+	Keep	10	10	10	75.8	75.8	75.8	20.48	0	83.159	30.7821	75	2.86592	1.79861e-254
Q9Y366	Q9Y366	Intraflagellar transport protein 52 homolog	IFT52	9.36287	0.0170794	14.5257	3.71952	+	TTC30A_Cas9	+	Keep	20	20	20	49	49	49	49.706	0	172.2	31.3434	162	2.70132	1.02726e-243
Q8WYA0	Q8WYA0	Intraflagellar transport protein 81 homolog	IFT81	9.07081	0.0162963	17.7704	3.92207	+	TTC30A_Cas9	+	Keep	48	48	48	55.8	55.8	55.8	79.745	0	323.31	32.573	478	2.84516	5.96855e-229
Q96LB3	Q96LB3	Intraflagellar transport protein 74 homolog	IFT74	9.03673	0.0166	15.1968	3.77859	+	TTC30A_Cas9	+	Keep	49	49	49	75.2	75.2	75.2	69.239	0	323.31	32.5271	406	2.74349	2.94035e-227
Q6ZQX7	Q6ZQX7	Protein LIAT1	LIAT1	1.25992	0	1.23861	13.8153	+	TTC30A_Cas9	+	Keep	7	7	7	43	43	43	49.655	0	20.044	29.0096	60	7.41522	2.20645e-06
Q4VCS5;Q8IY63	Q4VCS5	Angiomotin	AMOT	1.06808	0	1.05032	14.3908	+	TTC30A_Cas9	+	Keep	29	29	29	32.7	32.7	32.7	118.08	0	134.15	30.6579	229	7.58466	4.59955e-05
P33992	P33992	DNA replication licensing factor MCM5	MCM5	1.01506	0.00141935	0.918951	5.41789	+	TTC30A_Cas9	+	Keep	17	17	17	31.7	31.7	31.7	82.285	0	36.126	29.7615	112	3.83286	9.85152e-05
Q9UQ35	Q9UQ35	Serine/arginine repetitive matrix protein 2	SRRM2	0.915348	0	0.875978	9.41614	+	TTC30A_Cas9	+	Keep	37	37	37	20.5	20.5	20.5	299.61	0	162.15	32.0369	391	5.86152	0.000376804
P17612;P22612	P17612	cAMP-dependent protein kinase catalytic subunit alpha	PRKACA	0.807974	0.00133333	0.834027	5.67944	+	TTC30A_Cas9	+	Keep	4	4	1	10.8	10.8	3.1	40.589	0	13.671	27.2502	40	3.9914	0.00140124
P33993	P33993	DNA replication licensing factor MCM7	MCM7	0.789971	0.000307692	0.728601	5.853	+	TTC30A_Cas9	+	Keep	16	16	16	27.4	27.4	27.4	81.307	0	55.536	28.6639	66	4.09433	0.00172346

## Sheet: TTC30B endogenous
T: Protein IDs	T: Majority protein IDs	T: Protein names	T: Gene names	TTC30B_x/y_Cas9	N: Student's T-test q-value TTC30B_Cas9	N: Student's T-test Difference TTC30B_Cas9	N: Student's T-test Test statistic TTC30B_Cas9	C: Student's T-test Significant TTC30B_Cas9	C: Student's T-test significant	C: TTC30B_x/y_Cas9 A significant	C: Filter	N: Peptides	N: Razor + unique peptides	N: Unique peptides	N: Sequence coverage [%]	N: Unique + razor sequence coverage [%]	N: Unique sequence coverage [%]	N: Mol. weight [kDa]	N: Q-value	N: Score	N: Intensity	N: MS/MS count	N: -Log Student's T-test p-value TTC30B_Cas9	N: TTC30B_x/y_Cas9 Significance A
Q13099	Q13099	Intraflagellar transport protein 88 homolog	IFT88	25.4032	0	25.3982	817.734	+	TTC30B_Cas9	+	Keep	29	29	29	45.1	45.1	45.1	94.269	0	270.75	31.8362	216	25.0361	0
A0AVF1	A0AVF1	Intraflagellar transport protein 56	TTC26	24.8634	0	24.8948	616.395	+	TTC30B_Cas9	+	Keep	22	22	22	46.6	46.6	46.6	64.177	0	164.1	31.5005	163	23.8086	0
Q9P2H3	Q9P2H3	Intraflagellar transport protein 80 homolog	IFT80	24.703	0	24.7251	463.456	+	TTC30B_Cas9	+	Keep	28	28	28	49.7	49.7	49.7	88.034	0	232.35	31.234	215	22.5701	0
Q9H7X7	Q9H7X7	Intraflagellar transport protein 22 homolog	IFT22	24.5985	0	24.5841	670.894	+	TTC30B_Cas9	+	Keep	10	10	10	70.8	70.8	70.8	20.835	0	133.73	31.2805	114	24.1765	0
Q86WT1	Q86WT1	Tetratricopeptide repeat protein 30A	TTC30A	24.5984	0.000226415	21.41	6.75998	+	TTC30B_Cas9	+	Keep	29	29	11	48.7	48.7	19.2	76.135	0	101.76	31.5964	211	4.60377	0
Q9NQC8	Q9NQC8	Intraflagellar transport protein 46 homolog	IFT46	24.3779	0.000222222	21.2077	6.74163	+	TTC30B_Cas9	+	Keep	13	13	13	56.9	56.9	56.9	34.285	0	51.974	31.1187	122	4.59392	0
Q9NWB7	Q9NWB7	Intraflagellar transport protein 57 homolog	IFT57	24.3698	0.000272727	21.3121	7.10772	+	TTC30B_Cas9	+	Keep	20	20	20	55.5	55.5	55.5	49.108	0	214.63	30.7659	148	4.78713	0
Q8N4P2	Q8N4P2	Tetratricopeptide repeat protein 30B	TTC30B	24.0086	0	24.0549	350.336	+	TTC30B_Cas9	+	Keep	27	9	9	51.9	19.2	19.2	76.098	0	57.532	28.9821	50	21.3549	0
Q96AJ1	Q96AJ1	Clusterin-associated protein 1	CLUAP1	23.6922	0.000311688	20.3105	6.00374	+	TTC30B_Cas9	+	Keep	15	15	15	36.6	36.6	36.6	48.125	0	81.309	30.0813	99	4.18226	0
Q8IY31	Q8IY31	Intraflagellar transport protein 20 homolog	IFT20	23.6061	0	23.5672	396.769	+	TTC30B_Cas9	+	Keep	7	7	7	69.7	69.7	69.7	15.28	0	100.38	29.8507	96	21.8954	0
Q8TDR0	Q8TDR0	TRAF3-interacting protein 1	TRAF3IP1	22.7886	0.000258065	19.6936	6.3895	+	TTC30B_Cas9	+	Keep	12	12	12	18.1	18.1	18.1	78.631	0	36.196	29.2414	67	4.40128	0
Q99623	Q99623	Prohibitin-2	PHB2	21.7573	0.0212366	14.6169	2.8493	+	TTC30B_Cas9	+	Keep	3	3	3	13	13	13	33.296	0	6.7922	27.1377	18	2.06372	0
O00505	O00505	Importin subunit alpha-4	KPNA3	20.6768	0.0114242	13.7979	3.18955	+	TTC30B_Cas9	+	Keep	3	3	3	8.1	8.1	8.1	57.81	0	9.747	26.5432	27	2.31598	0
P42167	P42167	Lamina-associated polypeptide 2, isoforms beta/gamma;Thymopoietin;Thymopentin	TMPO	20.5522	0.000913386	17.1581	5.07423	+	TTC30B_Cas9	+	Keep	9	2	2	28.9	7.5	7.5	50.67	0	6.4684	26.0404	14	3.61813	0
Q9H3N1	Q9H3N1	Thioredoxin-related transmembrane protein 1	TMX1	20.4343	0.019717	13.7835	2.89054	+	TTC30B_Cas9	+	Keep	3	3	3	13.2	13.2	13.2	31.791	0	5.09	25.7778	9	2.09441	0
O75616	O75616	GTPase Era, mitochondrial	ERAL1	20.398	0.000610169	17.0273	5.13952	+	TTC30B_Cas9	+	Keep	4	4	4	14.4	14.4	14.4	48.349	0	10.619	25.9915	16	3.65949	0
P17931	P17931	Galectin-3	LGALS3	20.3592	0	20.3897	244.414	+	TTC30B_Cas9	+	Keep	2	2	2	8.8	8.8	8.8	26.152	0.0027397	3.4979	25.4329	5	19.7915	0
Q9UKD2	Q9UKD2	mRNA turnover protein 4 homolog	MRTO4	20.3433	0.00662128	13.9944	3.47508	+	TTC30B_Cas9	+	Keep	2	2	2	10	10	10	27.56	0.0005814	4.3041	25.7707	11	2.52504	0
P07339	P07339	Cathepsin D;Cathepsin D light chain;Cathepsin D heavy chain	CTSD	20.2844	0.0116418	13.4786	3.18023	+	TTC30B_Cas9	+	Keep	6	6	6	18.7	18.7	18.7	44.552	0	13.113	25.7175	14	2.30911	0
Q9UHV9	Q9UHV9	Prefoldin subunit 2	PFDN2	20.2788	0.0132429	13.5119	3.13558	+	TTC30B_Cas9	+	Keep	2	2	2	16.9	16.9	16.9	16.648	0	9.1254	26.0399	23	2.27615	0
O15143	O15143	Actin-related protein 2/3 complex subunit 1B	ARPC1B	20.1859	0.00988327	13.586	3.24735	+	TTC30B_Cas9	+	Keep	2	2	2	7.3	7.3	7.3	40.949	0	5.5545	25.6904	11	2.35854	0
O60547	O60547	GDP-mannose 4,6 dehydratase	GMDS	20.1406	0.00136364	16.9414	4.99619	+	TTC30B_Cas9	+	Keep	2	2	2	8.1	8.1	8.1	41.949	0.00057537	4.1555	25.6773	12	3.56834	0
P47813;O14602	P47813;O14602	Eukaryotic translation initiation factor 1A, X-chromosomal;Eukaryotic translation initiation factor 1A, Y-chromosomal	EIF1AX;EIF1AY	19.9066	0.0120432	13.3995	3.16136	+	TTC30B_Cas9	+	Keep	1	1	1	11.1	11.1	11.1	16.46	0.0059761	2.6232	25.3332	4	2.29519	0
P98170	P98170	E3 ubiquitin-protein ligase XIAP	XIAP	19.8588	0.0123088	13.2895	3.1622	+	TTC30B_Cas9	+	Keep	2	2	2	7.4	7.4	7.4	56.684	0.0041819	3.0759	25.3965	8	2.29581	0
Q96NL6	Q96NL6	Sodium channel and clathrin linker 1	SCLT1	19.8082	0	19.6788	121.48	+	TTC30B_Cas9	+	Keep	4	4	4	7.6	7.6	7.6	80.909	0.0005767	4.1732	25.4284	7	16.7563	0
Q96AX1	Q96AX1	Vacuolar protein sorting-associated protein 33A	VPS33A	19.7359	0.000633333	16.5808	5.12873	+	TTC30B_Cas9	+	Keep	3	3	3	5.7	5.7	5.7	67.61	0.0011429	4.0683	25.5685	8	3.65267	0
Q9UBT2	Q9UBT2	SUMO-activating enzyme subunit 2	UBA2	19.6852	0.00811245	13.298	3.33641	+	TTC30B_Cas9	+	Keep	3	3	3	8	8	8	71.223	0.0011268	3.853	25.1638	8	2.42389	0
Q6UX04	Q6UX04	Peptidyl-prolyl cis-trans isomerase CWC27 homolog	CWC27	19.595	0.0192645	13.1969	2.9061	+	TTC30B_Cas9	+	Keep	2	2	2	5.9	5.9	5.9	53.846	0	4.8498	25.074	16	2.10599	0
O95248	O95248	Myotubularin-related protein 5	SBF1	19.5854	0.0116541	13.0338	3.18529	+	TTC30B_Cas9	+	Keep	6	6	6	5.4	5.4	5.4	208.31	0	12.943	25.4294	14	2.31285	0
Q9NQC3	Q9NQC3	Reticulon-4	RTN4	19.5776	0.00234211	16.2584	4.69781	+	TTC30B_Cas9	+	Keep	2	2	2	3.9	3.9	3.9	129.93	0.0041645	3.0377	25.4047	8	3.3745	0
Q9Y241;A8MV81	Q9Y241;A8MV81	HIG1 domain family member 1A, mitochondrial;HIG1 domain family member 1C	HIGD1A;HIGD1C	19.464	0	19.452	274.151	+	TTC30B_Cas9	+	Keep	2	2	2	29	29	29	10.143	0.0011293	3.892	24.5314	6	20.2901	0
Q9NYU2	Q9NYU2	UDP-glucose:glycoprotein glucosyltransferase 1	UGGT1	19.4569	0.0120866	13.1162	3.16153	+	TTC30B_Cas9	+	Keep	2	2	2	1.7	1.7	1.7	177.19	0.0041732	3.0655	24.9457	5	2.29532	0
Q9GZL7	Q9GZL7	Ribosome biogenesis protein WDR12	WDR12	19.4177	0.0188404	13.1424	2.92559	+	TTC30B_Cas9	+	Keep	2	2	2	8.5	8.5	8.5	47.707	0.0011377	4.0295	24.9861	8	2.12049	0
Q9BZF1	Q9BZF1	Oxysterol-binding protein-related protein 8	OSBPL8	19.4142	0.012219	13.0513	3.16174	+	TTC30B_Cas9	+	Keep	3	3	3	5.8	5.8	5.8	101.19	0	5.0258	24.8506	8	2.29547	0
O00541	O00541	Pescadillo homolog	PES1	19.407	0.000638655	16.2262	5.13287	+	TTC30B_Cas9	+	Keep	4	4	4	12.4	12.4	12.4	68.002	0	9.8215	25.1923	15	3.65529	0
Q9P2K2	Q9P2K2	Thioredoxin domain-containing protein 16	TXNDC16	19.3327	0.000864	16.161	5.08128	+	TTC30B_Cas9	+	Keep	2	2	2	2.5	2.5	2.5	93.571	0.0050607	2.7171	24.9532	10	3.62261	0
Q6NSI4	Q6NSI4	Uncharacterized protein CXorf57	CXorf57	19.2783	0.00138462	16.0749	4.99955	+	TTC30B_Cas9	+	Keep	2	2	2	3.6	3.6	3.6	97.553	0.0037175	3.2094	24.7333	13	3.5705	0
O76031	O76031	ATP-dependent Clp protease ATP-binding subunit clpX-like, mitochondrial	CLPX	19.1736	0.0131183	12.7676	3.13933	+	TTC30B_Cas9	+	Keep	3	3	3	5.7	5.7	5.7	69.223	0.0005988	4.6219	24.8805	9	2.27893	0
Q5T9A4;Q5T2N8	Q5T9A4	ATPase family AAA domain-containing protein 3B	ATAD3B	19.092	0.0201026	12.8326	2.87819	+	TTC30B_Cas9	+	Keep	3	3	2	7.1	7.1	5.1	72.572	0.00057604	4.1613	24.5057	4	2.08522	0
Q96KR1	Q96KR1	Zinc finger RNA-binding protein	ZFR	19.0787	0.000596491	16.0369	5.19197	+	TTC30B_Cas9	+	Keep	5	5	5	7.4	7.4	7.4	117.01	0	17.321	24.8131	30	3.69252	0
Q9BV86	Q9BV86	N-terminal Xaa-Pro-Lys N-methyltransferase 1;N-terminal Xaa-Pro-Lys N-methyltransferase 1, N-terminally processed	NTMT1	18.923	0.00137405	15.7702	4.99867	+	TTC30B_Cas9	+	Keep	3	3	3	16.1	16.1	16.1	25.387	0.0027382	3.4906	24.1685	13	3.56993	0
Q9NRW3;Q8IUX4;Q96AK3	Q9NRW3;Q8IUX4;Q96AK3	DNA dC->dU-editing enzyme APOBEC-3C;DNA dC->dU-editing enzyme APOBEC-3F;DNA dC->dU-editing enzyme APOBEC-3D	APOBEC3C;APOBEC3F;APOBEC3D	18.8808	0.0122637	12.6402	3.16217	+	TTC30B_Cas9	+	Keep	2	2	2	13.2	13.2	13.2	22.826	0	9.0501	24.469	9	2.29579	0
Q8NI36	Q8NI36	WD repeat-containing protein 36	WDR36	18.8088	0.0121745	12.6353	3.16173	+	TTC30B_Cas9	+	Keep	2	2	2	2.5	2.5	2.5	105.32	0.0041863	3.0879	24.1833	5	2.29546	0
Q9UGP8	Q9UGP8	Translocation protein SEC63 homolog	SEC63	18.7971	0.0211175	12.4835	2.85341	+	TTC30B_Cas9	+	Keep	2	2	2	3.2	3.2	3.2	87.996	0.0016779	3.7298	24.1749	7	2.06678	0
A8MXV4	A8MXV4	Nucleoside diphosphate-linked moiety X motif 19, mitochondrial	NUDT19	18.6426	0.00135338	15.6009	4.99494	+	TTC30B_Cas9	+	Keep	2	2	2	8	8	8	42.233	0.0042328	3.18	24.5813	4	3.56755	0
Q9H814	Q9H814	Phosphorylated adapter RNA export protein	PHAX	18.5215	0.0223178	12.408	2.82532	+	TTC30B_Cas9	+	Keep	2	2	2	6.9	6.9	6.9	44.402	0.0050531	2.7121	24.3063	3	2.04586	0
O60573	O60573	Eukaryotic translation initiation factor 4E type 2	EIF4E2	18.3478	0.0121304	12.3232	3.16163	+	TTC30B_Cas9	+	Keep	2	2	2	13.1	13.1	13.1	28.362	0	11.709	23.827	21	2.29539	0
Q9UG01	Q9UG01	Intraflagellar transport protein 172 homolog	IFT172	8.39496	0	8.10715	11.0386	+	TTC30B_Cas9	+	Keep	80	80	80	58.8	58.8	58.8	197.57	0	323.31	33.0491	764	6.49613	2.67535e-91
Q9BW83	Q9BW83	Intraflagellar transport protein 27 homolog	IFT27	7.52543	0.00666102	14.6056	3.46223	+	TTC30B_Cas9	+	Keep	10	10	10	75.8	75.8	75.8	20.48	0	83.159	30.7821	75	2.51571	1.68411e-73
Q9Y366	Q9Y366	Intraflagellar transport protein 52 homolog	IFT52	7.3124	0.0143554	12.183	3.11169	+	TTC30B_Cas9	+	Keep	20	20	20	49	49	49	49.706	0	172.2	31.3434	162	2.2585	1.93427e-69
Q8WYA0	Q8WYA0	Intraflagellar transport protein 81 homolog	IFT81	7.0821	0.00673418	15.6347	3.45105	+	TTC30B_Cas9	+	Keep	48	48	48	55.8	55.8	55.8	79.745	0	323.31	32.573	478	2.50757	3.49201e-65
Q96LB3	Q96LB3	Intraflagellar transport protein 74 homolog	IFT74	6.81539	0.0102394	12.9844	3.22911	+	TTC30B_Cas9	+	Keep	49	49	49	75.2	75.2	75.2	69.239	0	323.31	32.5271	406	2.34512	1.99434e-60
Q9Y547	Q9Y547	Intraflagellar transport protein 25 homolog	HSPB11	3.70812	0.0368257	10.1825	2.40733	+	TTC30B_Cas9	+	Keep	4	4	4	36.1	36.1	36.1	16.297	0	71.13	30.1803	59	1.73458	1.23498e-18
O75874	O75874	Isocitrate dehydrogenase [NADP] cytoplasmic	IDH1	1.95587	0.0407196	10.566	2.34088	+	TTC30B_Cas9	+	Keep	5	5	5	13.8	13.8	13.8	46.659	0	8.9058	26.2982	11	1.68532	4.59595e-06
Q9BT67	Q9BT67	NEDD4 family-interacting protein 1	NDFIP1	1.90393	0.0418701	11.6017	2.31921	+	TTC30B_Cas9	+	Keep	2	2	2	20.4	20.4	20.4	24.899	0	111.1	28.4799	29	1.66927	8.23834e-06
Q6NSH3;Q8NHU0;Q8N7B7;Q5HYN5;Q5DJT8	Q6NSH3;Q8NHU0;Q8N7B7;Q5HYN5;Q5DJT8	Cancer/testis antigen family 45 member A10;Cancer/testis antigen family 45 member A3;Cancer/testis antigen family 45 member A4;Cancer/testis antigen family 45 member A1;Cancer/testis antigen family 45 member A2	CT45A10;CT45A3;CT45A4;CT45A1;CT45A2	1.8638	0.0361294	10.5532	2.42398	+	TTC30B_Cas9	+	Keep	3	3	3	27	27	27	21.145	0	5.5401	25.5244	8	1.74694	1.27952e-05
P82933	P82933	28S ribosomal protein S9, mitochondrial	MRPS9	1.53958	0.0414211	10.5078	2.32939	+	TTC30B_Cas9	+	Keep	3	3	3	12.1	12.1	12.1	45.834	0	6.3014	26.2928	11	1.67681	0.000319792
P51570	P51570	Galactokinase	GALK1	1.49839	0.0425907	10.3841	2.31029	+	TTC30B_Cas9	+	Keep	3	3	3	12.8	12.8	12.8	42.272	0	8.4783	25.9978	15	1.66268	0.000461164
P13489	P13489	Ribonuclease inhibitor	RNH1	1.49052	0.0442821	10.4776	2.28358	+	TTC30B_Cas9	+	Keep	6	6	6	22.3	22.3	22.3	49.973	0	13.784	26.3273	22	1.64294	0.000494037
P15531	P15531	Nucleoside diphosphate kinase A	NME1	1.45234	0.0461845	11.1141	2.26259	+	TTC30B_Cas9	+	Keep	5	1	1	42.8	9.2	9.2	17.149	0	8.7931	27.7848	25	1.62745	0.000686555
P78406	P78406	mRNA export factor	RAE1	1.43848	0.044101	10.0423	2.28699	+	TTC30B_Cas9	+	Keep	3	3	3	12.8	12.8	12.8	40.968	0	5.6132	25.6847	13	1.64546	0.000772109
Q9UI30	Q9UI30	Multifunctional methyltransferase subunit TRM112-like protein	TRMT112	1.41838	0.0456341	10.7125	2.2696	+	TTC30B_Cas9	+	Keep	2	2	2	20.8	20.8	20.8	14.199	0	12.417	26.9933	22	1.63262	0.000913626
P09234	P09234	U1 small nuclear ribonucleoprotein C	SNRPC	1.36974	0.04553	11.14	2.26907	+	TTC30B_Cas9	+	Keep	1	1	1	11.3	11.3	11.3	17.394	0.003212	3.2988	27.8787	34	1.63224	0.00136037
P33992	P33992	DNA replication licensing factor MCM5	MCM5	1.32541	0	1.26304	13.8921	+	TTC30B_Cas9	+	Keep	17	17	17	31.7	31.7	31.7	82.285	0	36.126	29.7615	112	7.43819	0.00193301
Q6PJT7	Q6PJT7	Zinc finger CCCH domain-containing protein 14	ZC3H14	1.31582	0.0464279	9.92547	2.26052	+	TTC30B_Cas9	+	Keep	5	5	5	9.8	9.8	9.8	82.875	0	8.8638	25.6257	19	1.62592	0.00208249
P33993	P33993	DNA replication licensing factor MCM7	MCM7	1.27251	0.00016	1.14947	8.28436	+	TTC30B_Cas9	+	Keep	16	16	16	27.4	27.4	27.4	81.307	0	55.536	28.6639	66	5.3635	0.00289768
Q8WYQ5	Q8WYQ5	Microprocessor complex subunit DGCR8	DGCR8	1.25564	0.0440304	10.3763	2.28864	+	TTC30B_Cas9	+	Keep	4	4	4	10.2	10.2	10.2	86.044	0	7.5519	26.3073	19	1.64668	0.00328618
